# Supplementary material for: Comparative visual performance of diffractive bifocal and rotationally asymmetric refractive intraocular lenses
Source: Sci Rep. 2022 Nov 12;12:19394. doi: 10.1038/s41598-022-24123-7 (PMC9653499; doi:10.1038/s41598-022-24123-7)
Supplement: Supplementary file 2 — Supplementary Table S1. [file 41598_2022_24123_MOESM2_ESM.xlsx]

## Sheet: Supplementary Table S1
Supplementary Table S1
				Statistics
No	Variable	Levels	Statistic	ZMB00	LS313	P
1	Age		N	663	224	1.23783e-55	*	*
2			Mean±SD	67.043±7.809	73.647±7.025
3			Median(25%,75%)	68.000 (64.000,72.000)	74.000 (70.000,78.000)
4			Min.,Max.	26.000, 86.000	47.000, 91.000
5	Sex	F	N(%)	518 (78.1)	125 (55.8)	1.73939e-10	*	*
6		M	N(%)	145 (21.9)	99 (44.2)
7	SE		N	1069	368	3.12477e-42	*	*
8			Mean±SD	0.229±0.448	-0.224±0.562
9			Median(25%,75%)	0.250 (0.000,0.500)	-0.250 (-0.500,0.156)
10			Min.,Max.	-1.625, 1.625	-2.000, 1.250
11	CYL		N	849	301	0.00207898	*
12			Mean±SD	-0.785±0.397	-0.906±0.514
13			Median(25%,75%)	-0.750 (-1.000,-0.500)	-0.750 (-1.000,-0.500)
14			Min.,Max.	-2.500, -0.250	-3.000, -0.250
15	Corneal Astigmatism		N	525	420	0.0516805
16			Mean±SD	-0.731±0.413	-0.813±0.496
17			Median(25%,75%)	-0.620 (-1.000,-0.370)	-0.750 (-1.000,-0.500)
18			Min.,Max.	-2.250, 0.000	-3.000, 0.000
19	Axial Length		N	1326	447	0.0343566	*
20			Mean±SD	24.045±1.574	23.731±1.113
21			Median(25%,75%)	23.645 (22.920,24.930)	23.550 (22.965,24.345)
22			Min.,Max.	20.820, 30.070	21.340, 27.230
23	UDVA_pre		N	1305	438	0.0296174	*
24			Mean±SD	0.541±0.449	0.471±0.360
25			Median(25%,75%)	0.398 (0.155,0.824)	0.398 (0.155,0.699)
26			Min.,Max.	-0.176, 2.301	-0.176, 1.523
27	CDVA_pre		N	1303	438	0.0892854
28			Mean±SD	0.057±0.217	0.090±0.236
29			Median(25%,75%)	0.000 (-0.079,0.155)	0.046 (-0.079,0.155)
30			Min.,Max.	-0.176, 1.398	-0.176, 1.523
31	UDVA_post		N	1252	436	0.00548739	*
32			Mean±SD	-0.042±0.141	0.018±0.168
33			Median(25%,75%)	-0.079 (-0.176,0.000)	-0.000 (-0.079,0.097)
34			Min.,Max.	-0.176, 2.301	-0.176, 0.824
35	CDVA_post		N	1251	435	7.46692e-05	*	*
36			Mean±SD	-0.136±0.068	-0.092±0.097
37			Median(25%,75%)	-0.176 (-0.176,-0.079)	-0.079 (-0.176,-0.040)
38			Min.,Max.	-0.176, 0.222	-0.176, 0.398
39	UIVA_pre		N	1086	432	0.000102059	*	*
40			Mean±SD	0.609±0.340	0.577±0.300
41			Median(25%,75%)	0.523 (0.398,0.824)	0.523 (0.398,0.699)
42			Min.,Max.	0.000, 1.523	-0.000, 1.523
43	CIVA_pre		N	1094	433	6.62086e-08	*	*
44			Mean±SD	0.167±0.212	0.216±0.236
45			Median(25%,75%)	0.097 (0.000,0.301)	0.155 (0.046,0.301)
46			Min.,Max.	-0.352, 1.398	-0.176, 1.398
47	UIVA_post		N	1031	427	1.10961e-05	*	*
48			Mean±SD	0.217±0.180	0.253±0.179
49			Median(25%,75%)	0.155 (0.046,0.301)	0.222 (0.097,0.398)
50			Min.,Max.	-0.176, 0.824	-0.079, 1.000
51	CIVA_post		N	1033	428	0.0377757	*
52			Mean±SD	0.038±0.095	0.033±0.077
53			Median(25%,75%)	0.000 (0.000,0.046)	-0.000 (-0.000,0.046)
54			Min.,Max.	-0.176, 0.523	-0.352, 0.301
55	UNVA_pre		N	1242	433	0.601657
56			Mean±SD	0.644±0.342	0.672±0.304
57			Median(25%,75%)	0.699 (0.398,0.824)	0.699 (0.398,0.824)
58			Min.,Max.	0.000, 1.699	-0.000, 1.699
59	CNVA_pre		N	1227	431	1.19846e-14	*	*
60			Mean±SD	0.145±0.207	0.213±0.240
61			Median(25%,75%)	0.046 (0.000,0.222)	0.155 (0.046,0.301)
62			Min.,Max.	-0.176, 1.301	-0.176, 1.699
63	UNVA_post		N	1243	430	8.18384e-134	*	*
64			Mean±SD	0.118±0.138	0.459±0.236
65			Median(25%,75%)	0.097 (0.000,0.222)	0.523 (0.301,0.699)
66			Min.,Max.	-0.079, 0.699	-0.000, 1.155
67	CNVA_post		N	1242	430	0.00574596	*
68			Mean±SD	0.039±0.083	0.052±0.105
69			Median(25%,75%)	0.000 (0.000,0.046)	-0.000 (-0.000,0.046)
70			Min.,Max.	-0.176, 0.523	-0.176, 0.824
71	SPH_pre		N	1234	399	5.86685e-05	*	*
72			Mean±SD	-1.005±4.026	0.231±2.375
73			Median(25%,75%)	0.500 (-3.000,1.750)	0.750 (-1.000,2.000)
74			Min.,Max.	-19.000, 6.000	-8.000, 5.250
75	CYL_pre		N	989	352	0.0445617	*
76			Mean±SD	-1.072±0.602	-1.159±0.641
77			Median(25%,75%)	-1.000 (-1.500,-0.500)	-1.000 (-1.500,-0.500)
78			Min.,Max.	-4.500, -0.250	-3.500, -0.250
79	AXIS_pre		N	989	352	0.0676798
80			Mean±SD	92.917±37.802	88.636±29.071
81			Median(25%,75%)	90.000 (75.000,110.000)	90.000 (75.000,100.000)
82			Min.,Max.	5.000, 180.000	10.000, 180.000
83	SPH_post		N	987	304	7.398e-24	*	*
84			Mean±SD	0.585±0.458	0.178±0.621
85			Median(25%,75%)	0.500 (0.250,0.750)	0.250 (-0.250,0.500)
86			Min.,Max.	-1.500, 2.250	-2.000, 1.750
87	AXIS_post		N	849	301	0.789401
88			Mean±SD	97.032±45.481	95.050±40.854
89			Median(25%,75%)	90.000 (70.000,130.000)	90.000 (75.000,115.000)
90			Min.,Max.	5.000, 180.000	-135.000, 180.000
91	SPH(CIVA)_pre		N	1064	418	2.33638e-06	*	*
92			Mean±SD	0.974±3.874	2.286±2.296
93			Median(25%,75%)	2.000 (-1.000,3.750)	2.500 (1.250,4.000)
94			Min.,Max.	-17.000, 9.000	-6.000, 7.250
95	CYL(CIVA)_pre		N	824	349	0.0733349
96			Mean±SD	-1.077±0.618	-1.183±0.880
97			Median(25%,75%)	-1.000 (-1.500,-0.500)	-1.000 (-1.500,-0.500)
98			Min.,Max.	-4.500, 0.000	-12.500, -0.250
99	AXIS(CIVA)_pre		N	823	349	0.0310613	*
100			Mean±SD	94.089±38.446	88.596±29.190
101			Median(25%,75%)	90.000 (77.500,110.000)	90.000 (75.000,100.000)
102			Min.,Max.	5.000, 180.000	10.000, 180.000
103	SPH(CIVA)_post		N	965	413	0.0013644	*
104			Mean±SD	2.081±0.890	2.065±0.679
105			Median(25%,75%)	2.250 (1.750,2.750)	2.000 (1.750,2.500)
106			Min.,Max.	-1.500, 4.000	-3.000, 3.750
107	CYL(CIVA)_post		N	683	295	0.000775843	*
108			Mean±SD	-0.769±0.386	-0.903±0.513
109			Median(25%,75%)	-0.750 (-1.000,-0.500)	-0.750 (-1.000,-0.500)
110			Min.,Max.	-2.500, -0.250	-3.000, -0.250
111	AXIS(CIVA)_post		N	682	295	0.468779
112			Mean±SD	98.453±45.252	95.271±41.131
113			Median(25%,75%)	90.000 (70.000,130.000)	90.000 (75.000,115.000)
114			Min.,Max.	5.000, 180.000	-135.000, 180.000
115	SPH(CNVA)_pre		N	1208	427	0.000151861	*	*
116			Mean±SD	2.037±3.926	3.210±2.323
117			Median(25%,75%)	3.250 (0.500,4.750)	3.500 (2.000,4.750)
118			Min.,Max.	-16.000, 9.000	-5.000, 8.250
119	CYL(CNVA)_pre		N	940	349	0.0954525
120			Mean±SD	-1.081±0.618	-1.150±0.637
121			Median(25%,75%)	-1.000 (-1.500,-0.500)	-1.000 (-1.500,-0.500)
122			Min.,Max.	-4.500, -0.250	-3.500, -0.250
123	AXIS(CNVA)_pre		N	940	349	0.0427504	*
124			Mean±SD	93.346±37.972	88.596±29.190
125			Median(25%,75%)	90.000 (75.000,110.000)	90.000 (75.000,100.000)
126			Min.,Max.	5.000, 180.000	10.000, 180.000
127	SPH(CNVA)_post		N	997	420	2.21808e-110	*	*
128			Mean±SD	1.094±1.174	3.069±0.634
129			Median(25%,75%)	0.750 (0.250,1.250)	3.000 (2.750,3.500)
130			Min.,Max.	-1.500, 5.000	-0.500, 4.750
131	CYL(CNVA)_post		N	823	297	0.00418431	*
132			Mean±SD	-0.786±0.398	-0.902±0.512
133			Median(25%,75%)	-0.750 (-1.000,-0.500)	-0.750 (-1.000,-0.500)
134			Min.,Max.	-2.500, -0.250	-3.000, -0.250
135	AXIS(CNVA)_post		N	823	297	0.692065
136			Mean±SD	97.649±45.448	95.101±40.953
137			Median(25%,75%)	90.000 (70.000,130.000)	90.000 (75.000,115.000)
138			Min.,Max.	5.000, 180.000	-135.000, 180.000
139	WF_4_pre_O_Astigmatism		N	777	250	0.000681233	*
140			Mean±SD	-1.130±0.967	-1.282±0.835
141			Median(25%,75%)	-0.952 (-1.450,-0.548)	-1.113 (-1.654,-0.705)
142			Min.,Max.	-12.796, -0.046	-6.858, -0.080
143	WF_4_pre_O_TotalHOA		N	777	250	0.00548523	*
144			Mean±SD	0.272±0.274	0.291±0.218
145			Median(25%,75%)	0.212 (0.156,0.308)	0.239 (0.173,0.325)
146			Min.,Max.	0.061, 3.923	0.061, 1.625
147	WF_4_pre_O_Third		N	777	250	0.00891883	*
148			Mean±SD	0.225±0.249	0.239±0.191
149			Median(25%,75%)	0.176 (0.124,0.250)	0.195 (0.143,0.277)
150			Min.,Max.	0.020, 3.617	0.029, 1.572
151	WF_4_pre_O_Fourth		N	777	250	0.0449633	*
152			Mean±SD	0.139±0.129	0.150±0.128
153			Median(25%,75%)	0.105 (0.072,0.160)	0.115 (0.080,0.171)
154			Min.,Max.	0.014, 1.626	0.032, 1.146
155	WF_4_pre_O_Trefoil		N	777	250	0.0171835	*
156			Mean±SD	0.157±0.207	0.170±0.155
157			Median(25%,75%)	0.115 (0.073,0.182)	0.138 (0.077,0.208)
158			Min.,Max.	0.003, 3.540	0.002, 1.277
159	WF_4_pre_O_Coma		N	777	250	0.44051
160			Mean±SD	0.144±0.155	0.149±0.136
161			Median(25%,75%)	0.113 (0.071,0.171)	0.121 (0.073,0.171)
162			Min.,Max.	0.002, 2.565	0.011, 1.219
163	WF_4_pre_O_Tetrafoil		N	777	250	0.000778369	*
164			Mean±SD	0.074±0.099	0.088±0.091
165			Median(25%,75%)	0.050 (0.031,0.083)	0.060 (0.038,0.106)
166			Min.,Max.	0.002, 1.578	0.003, 0.797
167	WF_4_pre_O_2ndAstig		N	777	250	0.0147723	*
168			Mean±SD	0.060±0.066	0.071±0.076
169			Median(25%,75%)	0.043 (0.025,0.072)	0.046 (0.029,0.083)
170			Min.,Max.	0.001, 0.774	0.004, 0.584
171	WF_4_pre_O_Spherical		N	777	250	0.22468
172			Mean±SD	0.055±0.099	0.048±0.099
173			Median(25%,75%)	0.051 (0.011,0.099)	0.044 (0.009,0.089)
174			Min.,Max.	-0.400, 0.860	-0.726, 0.714
175	WF_4_pre_C_Astigmatism		N	777	250	0.558201
176			Mean±SD	-0.915±0.618	-0.879±0.565
177			Median(25%,75%)	-0.789 (-1.192,-0.462)	-0.752 (-1.157,-0.465)
178			Min.,Max.	-4.301, -0.037	-3.224, -0.074
179	WF_4_pre_C_TotalHOA		N	777	250	0.000118572	*	*
180			Mean±SD	0.182±0.106	0.204±0.103
181			Median(25%,75%)	0.163 (0.128,0.209)	0.184 (0.141,0.241)
182			Min.,Max.	0.056, 1.798	0.063, 0.954
183	WF_4_pre_C_Third		N	777	250	0.000584522	*
184			Mean±SD	0.157±0.103	0.176±0.094
185			Median(25%,75%)	0.140 (0.102,0.187)	0.157 (0.115,0.219)
186			Min.,Max.	0.009, 1.706	0.025, 0.778
187	WF_4_pre_C_Fourth		N	777	250	0.0146029	*
188			Mean±SD	0.085±0.047	0.094±0.060
189			Median(25%,75%)	0.076 (0.059,0.099)	0.082 (0.064,0.106)
190			Min.,Max.	0.017, 0.567	0.027, 0.553
191	WF_4_pre_C_Trefoil		N	777	250	6.10679e-05	*	*
192			Mean±SD	0.107±0.085	0.126±0.082
193			Median(25%,75%)	0.094 (0.057,0.136)	0.113 (0.071,0.164)
194			Min.,Max.	0.006, 1.401	0.009, 0.643
195	WF_4_pre_C_Coma		N	777	250	0.111041
196			Mean±SD	0.104±0.076	0.110±0.070
197			Median(25%,75%)	0.090 (0.057,0.129)	0.094 (0.066,0.135)
198			Min.,Max.	0.005, 0.974	0.007, 0.512
199	WF_4_pre_C_Tetrafoil		N	777	250	2.81618e-05	*	*
200			Mean±SD	0.042±0.038	0.051±0.037
201			Median(25%,75%)	0.034 (0.021,0.052)	0.042 (0.025,0.066)
202			Min.,Max.	0.001, 0.520	0.002, 0.303
203	WF_4_pre_C_2ndAstig		N	777	250	0.0689773
204			Mean±SD	0.039±0.031	0.042±0.037
205			Median(25%,75%)	0.031 (0.018,0.048)	0.036 (0.020,0.054)
206			Min.,Max.	0.002, 0.327	0.003, 0.358
207	WF_4_pre_C_Spherical		N	777	250	0.254481
208			Mean±SD	0.047±0.039	0.048±0.056
209			Median(25%,75%)	0.048 (0.024,0.069)	0.045 (0.021,0.070)
210			Min.,Max.	-0.236, 0.269	-0.119, 0.479
211	WF_4_pre_I_Astigmatism		N	777	250	0.421151
212			Mean±SD	-1.076±0.931	-1.017±0.667
213			Median(25%,75%)	-0.946 (-1.276,-0.648)	-0.908 (-1.253,-0.606)
214			Min.,Max.	-13.869, -0.053	-7.702, -0.083
215	WF_4_pre_I_TotalHOA		N	777	250	0.00107439	*
216			Mean±SD	0.233±0.291	0.254±0.229
217			Median(25%,75%)	0.167 (0.115,0.248)	0.194 (0.134,0.277)
218			Min.,Max.	0.036, 3.922	0.056, 1.702
219	WF_4_pre_I_Third		N	777	250	0.000298844	*
220			Mean±SD	0.185±0.264	0.202±0.195
221			Median(25%,75%)	0.131 (0.088,0.192)	0.153 (0.105,0.212)
222			Min.,Max.	0.011, 3.706	0.019, 1.666
223	WF_4_pre_I_Fourth		N	777	250	0.0270418	*
224			Mean±SD	0.130±0.135	0.142±0.135
225			Median(25%,75%)	0.093 (0.060,0.150)	0.106 (0.068,0.166)
226			Min.,Max.	0.012, 1.705	0.024, 1.115
227	WF_4_pre_I_Trefoil		N	777	250	0.004916	*
228			Mean±SD	0.128±0.214	0.139±0.153
229			Median(25%,75%)	0.082 (0.050,0.138)	0.097 (0.061,0.156)
230			Min.,Max.	0.002, 3.409	0.005, 1.251
231	WF_4_pre_I_Coma		N	777	250	0.0003402	*
232			Mean±SD	0.118±0.166	0.133±0.135
233			Median(25%,75%)	0.080 (0.048,0.132)	0.100 (0.064,0.152)
234			Min.,Max.	0.002, 2.624	0.004, 1.244
235	WF_4_pre_I_Tetrafoil		N	777	250	0.000729436	*
236			Mean±SD	0.077±0.105	0.089±0.092
237			Median(25%,75%)	0.052 (0.031,0.086)	0.065 (0.038,0.106)
238			Min.,Max.	0.002, 1.654	0.002, 0.778
239	WF_4_pre_I_2ndAstig		N	777	250	0.00645939	*
240			Mean±SD	0.059±0.070	0.068±0.076
241			Median(25%,75%)	0.039 (0.022,0.069)	0.046 (0.029,0.072)
242			Min.,Max.	0.001, 0.820	0.001, 0.564
243	WF_4_pre_I_Spherical		N	777	250	0.678306
244			Mean±SD	0.008±0.100	0.000±0.108
245			Median(25%,75%)	0.004 (-0.036,0.049)	0.000 (-0.033,0.050)
246			Min.,Max.	-0.516, 0.816	-0.723, 0.643
247	WF_4_post_O_Astigmatism		N	953	323	3.79885e-06	*	*
248			Mean±SD	-0.831±0.931	-1.068±1.320
249			Median(25%,75%)	-0.718 (-1.083,-0.457)	-0.884 (-1.317,-0.564)
250			Min.,Max.	-25.265, -0.033	-21.644, -0.050
251	WF_4_post_O_TotalHOA		N	953	323	5.77133e-72	*	*
252			Mean±SD	0.194±0.191	0.342±0.390
253			Median(25%,75%)	0.164 (0.122,0.215)	0.289 (0.227,0.379)
254			Min.,Max.	0.036, 3.875	0.073, 6.780
255	WF_4_post_O_Third		N	953	323	5.12679e-56	*	*
256			Mean±SD	0.167±0.179	0.290±0.376
257			Median(25%,75%)	0.141 (0.101,0.194)	0.241 (0.186,0.324)
258			Min.,Max.	0.021, 3.672	0.050, 6.576
259	WF_4_post_O_Fourth		N	953	323	3.6569e-65	*	*
260			Mean±SD	0.089±0.078	0.164±0.128
261			Median(25%,75%)	0.071 (0.052,0.099)	0.135 (0.104,0.191)
262			Min.,Max.	0.014, 1.238	0.036, 1.653
263	WF_4_post_O_Trefoil		N	953	323	1.4341e-33	*	*
264			Mean±SD	0.121±0.114	0.204±0.262
265			Median(25%,75%)	0.102 (0.064,0.150)	0.179 (0.119,0.250)
266			Min.,Max.	0.004, 2.043	0.008, 4.489
267	WF_4_post_O_Coma		N	953	323	1.20661e-42	*	*
268			Mean±SD	0.102±0.148	0.187±0.282
269			Median(25%,75%)	0.080 (0.050,0.124)	0.150 (0.105,0.211)
270			Min.,Max.	0.001, 3.506	0.011, 4.805
271	WF_4_post_O_Tetrafoil		N	953	323	1.38372e-29	*	*
272			Mean±SD	0.055±0.053	0.094±0.106
273			Median(25%,75%)	0.046 (0.027,0.066)	0.074 (0.049,0.111)
274			Min.,Max.	0.003, 1.002	0.006, 1.601
275	WF_4_post_O_2ndAstig		N	953	323	8.52626e-13	*	*
276			Mean±SD	0.043±0.044	0.064±0.069
277			Median(25%,75%)	0.033 (0.019,0.051)	0.045 (0.027,0.076)
278			Min.,Max.	0.002, 0.501	0.003, 0.808
279	WF_4_post_O_Spherical		N	953	323	1.42313e-79	*	*
280			Mean±SD	0.023±0.062	0.098±0.069
281			Median(25%,75%)	0.013 (-0.011,0.045)	0.087 (0.057,0.121)
282			Min.,Max.	-0.528, 0.586	-0.135, 0.387
283	WF_4_post_C_Astigmatism		N	953	323	0.151439
284			Mean±SD	-0.873±0.501	-0.954±0.601
285			Median(25%,75%)	-0.811 (-1.123,-0.498)	-0.814 (-1.234,-0.531)
286			Min.,Max.	-2.873, -0.006	-3.955, -0.062
287	WF_4_post_C_TotalHOA		N	953	323	0.000159086	*	*
288			Mean±SD	0.204±0.105	0.225±0.105
289			Median(25%,75%)	0.186 (0.142,0.237)	0.206 (0.155,0.269)
290			Min.,Max.	0.049, 1.328	0.064, 0.948
291	WF_4_post_C_Third		N	953	323	7.70778e-06	*	*
292			Mean±SD	0.174±0.100	0.199±0.101
293			Median(25%,75%)	0.159 (0.111,0.212)	0.182 (0.132,0.245)
294			Min.,Max.	0.025, 1.305	0.038, 0.730
295	WF_4_post_C_Fourth		N	953	323	0.822151
296			Mean±SD	0.098±0.054	0.096±0.050
297			Median(25%,75%)	0.089 (0.067,0.114)	0.088 (0.068,0.114)
298			Min.,Max.	0.023, 0.659	0.023, 0.627
299	WF_4_post_C_Trefoil		N	953	323	0.000112478	*	*
300			Mean±SD	0.131±0.086	0.150±0.088
301			Median(25%,75%)	0.117 (0.074,0.169)	0.138 (0.087,0.197)
302			Min.,Max.	0.003, 0.952	0.004, 0.686
303	WF_4_post_C_Coma		N	953	323	0.00086947	*
304			Mean±SD	0.100±0.075	0.115±0.079
305			Median(25%,75%)	0.086 (0.055,0.129)	0.098 (0.065,0.140)
306			Min.,Max.	0.002, 1.078	0.005, 0.694
307	WF_4_post_C_Tetrafoil		N	953	323	0.861092
308			Mean±SD	0.059±0.045	0.057±0.037
309			Median(25%,75%)	0.049 (0.029,0.076)	0.048 (0.032,0.077)
310			Min.,Max.	0.001, 0.497	0.002, 0.262
311	WF_4_post_C_2ndAstig		N	953	323	0.000416804	*
312			Mean±SD	0.039±0.030	0.045±0.031
313			Median(25%,75%)	0.032 (0.020,0.051)	0.037 (0.023,0.059)
314			Min.,Max.	0.001, 0.224	0.000, 0.212
315	WF_4_post_C_Spherical		N	953	323	0.0019272	*
316			Mean±SD	0.048±0.047	0.042±0.049
317			Median(25%,75%)	0.047 (0.026,0.070)	0.042 (0.016,0.064)
318			Min.,Max.	-0.356, 0.651	-0.117, 0.599
319	WF_4_post_I_Astigmatism		N	953	323	4.0162e-17	*	*
320			Mean±SD	-0.606±0.874	-0.801±1.204
321			Median(25%,75%)	-0.531 (-0.712,-0.391)	-0.712 (-0.908,-0.501)
322			Min.,Max.	-24.977, -0.061	-21.272, -0.101
323	WF_4_post_I_TotalHOA		N	953	323	1.30083e-107	*	*
324			Mean±SD	0.157±0.195	0.323±0.387
325			Median(25%,75%)	0.120 (0.098,0.159)	0.265 (0.216,0.335)
326			Min.,Max.	0.037, 3.902	0.134, 6.739
327	WF_4_post_I_Third		N	953	323	2.44933e-116	*	*
328			Mean±SD	0.123±0.182	0.283±0.368
329			Median(25%,75%)	0.094 (0.067,0.131)	0.236 (0.196,0.295)
330			Min.,Max.	0.021, 3.684	0.109, 6.524
331	WF_4_post_I_Fourth		N	953	323	5.40295e-23	*	*
332			Mean±SD	0.091±0.080	0.139±0.135
333			Median(25%,75%)	0.074 (0.058,0.093)	0.106 (0.071,0.161)
334			Min.,Max.	0.014, 1.285	0.016, 1.690
335	WF_4_post_I_Trefoil		N	953	323	1.38732e-106	*	*
336			Mean±SD	0.076±0.111	0.191±0.249
337			Median(25%,75%)	0.055 (0.032,0.086)	0.161 (0.128,0.204)
338			Min.,Max.	0.002, 2.102	0.038, 4.414
339	WF_4_post_I_Coma		N	953	323	9.73011e-89	*	*
340			Mean±SD	0.088±0.150	0.197±0.280
341			Median(25%,75%)	0.068 (0.044,0.100)	0.163 (0.125,0.217)
342			Min.,Max.	0.003, 3.505	0.019, 4.804
343	WF_4_post_I_Tetrafoil		N	953	323	6.93118e-36	*	*
344			Mean±SD	0.050±0.061	0.094±0.114
345			Median(25%,75%)	0.037 (0.020,0.058)	0.068 (0.045,0.115)
346			Min.,Max.	0.001, 1.022	0.004, 1.646
347	WF_4_post_I_2ndAstig		N	953	323	9.28981e-11	*	*
348			Mean±SD	0.038±0.044	0.057±0.067
349			Median(25%,75%)	0.028 (0.017,0.044)	0.037 (0.023,0.070)
350			Min.,Max.	0.001, 0.532	0.003, 0.765
351	WF_4_post_I_Spherical		N	953	323	1.64958e-88	*	*
352			Mean±SD	-0.025±0.066	0.056±0.070
353			Median(25%,75%)	-0.035 (-0.060,-0.000)	0.048 (0.015,0.087)
354			Min.,Max.	-0.568, 0.477	-0.503, 0.348
355	WF_6_pre_O_Astigmatism		N	696	199	0.000856175	*
356			Mean±SD	-1.551±1.746	-1.879±1.907
357			Median(25%,75%)	-1.145 (-1.819,-0.632)	-1.314 (-2.369,-0.874)
358			Min.,Max.	-18.725, -0.039	-18.479, -0.048
359	WF_6_pre_O_TotalHOA		N	696	199	0.000622411	*
360			Mean±SD	1.429±1.567	1.629±1.540
361			Median(25%,75%)	0.883 (0.626,1.517)	1.026 (0.720,1.897)
362			Min.,Max.	0.240, 15.043	0.352, 12.373
363	WF_6_pre_O_Third		N	696	199	7.27584e-05	*	*
364			Mean±SD	0.802±0.964	0.922±0.843
365			Median(25%,75%)	0.535 (0.377,0.860)	0.679 (0.447,1.037)
366			Min.,Max.	0.116, 9.895	0.147, 6.366
367	WF_6_pre_O_Fourth		N	696	199	0.0148863	*
368			Mean±SD	0.967±1.194	1.113±1.243
369			Median(25%,75%)	0.532 (0.365,1.100)	0.622 (0.395,1.342)
370			Min.,Max.	0.069, 12.347	0.073, 10.633
371	WF_6_pre_O_Trefoil		N	696	199	7.01467e-05	*	*
372			Mean±SD	0.512±0.732	0.610±0.638
373			Median(25%,75%)	0.319 (0.192,0.558)	0.427 (0.252,0.728)
374			Min.,Max.	0.011, 7.942	0.016, 4.616
375	WF_6_pre_O_Coma		N	696	199	0.00362724	*
376			Mean±SD	0.561±0.678	0.638±0.612
377			Median(25%,75%)	0.387 (0.239,0.620)	0.453 (0.284,0.771)
378			Min.,Max.	0.020, 6.689	0.011, 4.384
379	WF_6_pre_O_Tetrafoil		N	696	199	0.00398115	*
380			Mean±SD	0.480±0.807	0.504±0.602
381			Median(25%,75%)	0.195 (0.096,0.483)	0.286 (0.142,0.611)
382			Min.,Max.	0.007, 8.549	0.005, 3.844
383	WF_6_pre_O_2ndAstig		N	696	199	0.00716595	*
384			Mean±SD	0.424±0.696	0.583±0.966
385			Median(25%,75%)	0.184 (0.107,0.408)	0.237 (0.120,0.653)
386			Min.,Max.	0.004, 7.966	0.008, 9.927
387	WF_6_pre_O_Spherical		N	696	199	0.0420307	*
388			Mean±SD	0.415±0.802	0.521±0.791
389			Median(25%,75%)	0.339 (0.152,0.565)	0.396 (0.190,0.716)
390			Min.,Max.	-4.432, 4.404	-3.743, 5.329
391	WF_6_pre_C_Astigmatism		N	696	199	0.956478
392			Mean±SD	-0.658±0.494	-3.172±35.532
393			Median(25%,75%)	-0.555 (-0.847,-0.319)	-0.549 (-0.777,-0.330)
394			Min.,Max.	-4.425, -0.019	-501.848, -0.017
395	WF_6_pre_C_TotalHOA		N	696	199	0.000101033	*	*
396			Mean±SD	0.516±0.389	1.570±13.212
397			Median(25%,75%)	0.452 (0.389,0.538)	0.493 (0.417,0.620)
398			Min.,Max.	0.142, 6.656	0.254, 186.772
399	WF_6_pre_C_Third		N	696	199	0.000209246	*	*
400			Mean±SD	0.351±0.271	0.957±7.363
401			Median(25%,75%)	0.307 (0.227,0.408)	0.349 (0.256,0.487)
402			Min.,Max.	0.058, 4.059	0.049, 104.135
403	WF_6_pre_C_Fourth		N	696	199	0.0457082	*
404			Mean±SD	0.327±0.218	0.965±8.258
405			Median(25%,75%)	0.300 (0.251,0.360)	0.312 (0.259,0.368)
406			Min.,Max.	0.081, 3.731	0.134, 116.753
407	WF_6_pre_C_Trefoil		N	696	199	0.000196524	*	*
408			Mean±SD	0.215±0.219	0.648±5.082
409			Median(25%,75%)	0.168 (0.107,0.273)	0.221 (0.122,0.350)
410			Min.,Max.	0.012, 3.137	0.001, 71.841
411	WF_6_pre_C_Coma		N	696	199	0.00708955	*
412			Mean±SD	0.250±0.198	0.676±5.331
413			Median(25%,75%)	0.212 (0.137,0.315)	0.238 (0.174,0.336)
414			Min.,Max.	0.010, 2.611	0.002, 75.386
415	WF_6_pre_C_Tetrafoil		N	696	199	1.06435e-05	*	*
416			Mean±SD	0.099±0.148	0.511±5.156
417			Median(25%,75%)	0.071 (0.045,0.111)	0.094 (0.057,0.141)
418			Min.,Max.	0.002, 2.490	0.015, 72.808
419	WF_6_pre_C_2ndAstig		N	696	199	0.000930819	*
420			Mean±SD	0.091±0.136	0.500±5.194
421			Median(25%,75%)	0.068 (0.043,0.105)	0.082 (0.051,0.127)
422			Min.,Max.	0.001, 2.255	0.005, 73.326
423	WF_6_pre_C_Spherical		N	696	199	0.705682
424			Mean±SD	0.276±0.141	0.538±3.842
425			Median(25%,75%)	0.267 (0.212,0.330)	0.262 (0.203,0.336)
426			Min.,Max.	-0.385, 1.755	-2.076, 54.345
427	WF_6_pre_I_Astigmatism		N	696	199	0.000463061	*
428			Mean±SD	-1.445±1.754	-4.613±40.160
429			Median(25%,75%)	-1.026 (-1.524,-0.665)	-1.199 (-1.995,-0.768)
430			Min.,Max.	-17.393, -0.023	-567.655, -0.118
431	WF_6_pre_I_TotalHOA		N	696	199	0.00217682	*
432			Mean±SD	1.292±1.639	2.465±13.231
433			Median(25%,75%)	0.662 (0.427,1.470)	0.926 (0.484,2.014)
434			Min.,Max.	0.165, 15.149	0.170, 186.660
435	WF_6_pre_I_Third		N	696	199	0.00142354	*
436			Mean±SD	0.703±1.012	1.354±7.389
437			Median(25%,75%)	0.381 (0.256,0.746)	0.532 (0.294,0.959)
438			Min.,Max.	0.061, 10.019	0.112, 104.227
439	WF_6_pre_I_Fourth		N	696	199	0.0196002	*
440			Mean±SD	0.852±1.223	1.606±8.283
441			Median(25%,75%)	0.381 (0.206,1.005)	0.535 (0.225,1.304)
442			Min.,Max.	0.024, 12.492	0.053, 116.407
443	WF_6_pre_I_Trefoil		N	696	199	0.000191618	*	*
444			Mean±SD	0.444±0.761	0.916±5.165
445			Median(25%,75%)	0.218 (0.122,0.436)	0.298 (0.163,0.598)
446			Min.,Max.	0.007, 8.008	0.012, 72.756
447	WF_6_pre_I_Coma		N	696	199	0.0257026	*
448			Mean±SD	0.494±0.706	0.945±5.293
449			Median(25%,75%)	0.292 (0.171,0.530)	0.353 (0.170,0.704)
450			Min.,Max.	0.012, 6.748	0.004, 74.631
451	WF_6_pre_I_Tetrafoil		N	696	199	0.00110577	*
452			Mean±SD	0.479±0.819	0.897±5.183
453			Median(25%,75%)	0.179 (0.091,0.480)	0.284 (0.130,0.717)
454			Min.,Max.	0.004, 8.643	0.011, 73.094
455	WF_6_pre_I_2ndAstig		N	696	199	0.00257443	*
456			Mean±SD	0.412±0.706	0.958±5.249
457			Median(25%,75%)	0.158 (0.080,0.392)	0.221 (0.095,0.737)
458			Min.,Max.	0.002, 7.959	0.017, 73.313
459	WF_6_pre_I_Spherical		N	696	199	0.0167113	*
460			Mean±SD	0.139±0.797	-0.017±3.880
461			Median(25%,75%)	0.071 (-0.113,0.286)	0.123 (-0.037,0.424)
462			Min.,Max.	-4.655, 4.188	-53.227, 5.156
463	WF_6_post_O_Astigmatism		N	868	256	4.53486e-07	*	*
464			Mean±SD	-1.247±1.502	-1.843±2.255
465			Median(25%,75%)	-0.880 (-1.349,-0.504)	-1.184 (-2.056,-0.643)
466			Min.,Max.	-19.458, -0.013	-18.047, -0.089
467	WF_6_post_O_TotalHOA		N	868	256	2.3297e-32	*	*
468			Mean±SD	1.332±1.380	2.224±2.017
469			Median(25%,75%)	0.848 (0.558,1.508)	1.643 (1.076,2.778)
470			Min.,Max.	0.222, 13.557	0.562, 19.617
471	WF_6_post_O_Third		N	868	256	1.39932e-18	*	*
472			Mean±SD	0.725±0.805	1.139±1.362
473			Median(25%,75%)	0.527 (0.350,0.822)	0.784 (0.566,1.190)
474			Min.,Max.	0.063, 11.210	0.196, 14.280
475	WF_6_post_O_Fourth		N	868	256	4.8673e-25	*	*
476			Mean±SD	0.941±1.107	1.546±1.440
477			Median(25%,75%)	0.500 (0.283,1.165)	1.088 (0.618,1.991)
478			Min.,Max.	0.065, 8.593	0.226, 11.752
479	WF_6_post_O_Trefoil		N	868	256	1.1549e-15	*	*
480			Mean±SD	0.487±0.515	0.837±1.247
481			Median(25%,75%)	0.360 (0.230,0.576)	0.562 (0.352,0.871)
482			Min.,Max.	0.005, 6.808	0.039, 13.960
483	WF_6_post_O_Coma		N	868	256	2.40165e-11	*	*
484			Mean±SD	0.486±0.659	0.676±0.663
485			Median(25%,75%)	0.321 (0.187,0.542)	0.464 (0.288,0.830)
486			Min.,Max.	0.001, 8.906	0.056, 6.260
487	WF_6_post_O_Tetrafoil		N	868	256	1.30347e-15	*	*
488			Mean±SD	0.499±0.621	0.835±0.967
489			Median(25%,75%)	0.268 (0.145,0.568)	0.570 (0.248,1.031)
490			Min.,Max.	0.002, 4.887	0.031, 9.317
491	WF_6_post_O_2ndAstig		N	868	256	8.04686e-10	*	*
492			Mean±SD	0.461±0.619	0.736±0.932
493			Median(25%,75%)	0.221 (0.106,0.554)	0.396 (0.186,0.921)
494			Min.,Max.	0.002, 4.519	0.023, 6.346
495	WF_6_post_O_Spherical		N	868	256	2.94411e-23	*	*
496			Mean±SD	0.483±0.804	0.833±0.853
497			Median(25%,75%)	0.237 (0.049,0.600)	0.601 (0.337,1.113)
498			Min.,Max.	-1.726, 5.802	-1.422, 6.444
499	WF_6_post_C_Astigmatism		N	868	256	0.0635058
500			Mean±SD	-0.623±0.433	-0.691±0.468
501			Median(25%,75%)	-0.559 (-0.808,-0.349)	-0.595 (-0.864,-0.400)
502			Min.,Max.	-5.850, -0.030	-3.185, -0.042
503	WF_6_post_C_TotalHOA		N	868	256	4.40682e-05	*	*
504			Mean±SD	0.580±0.435	0.623±0.350
505			Median(25%,75%)	0.508 (0.427,0.617)	0.551 (0.464,0.674)
506			Min.,Max.	0.231, 8.094	0.289, 4.607
507	WF_6_post_C_Third		N	868	256	5.67241e-06	*	*
508			Mean±SD	0.390±0.310	0.437±0.262
509			Median(25%,75%)	0.340 (0.248,0.446)	0.400 (0.297,0.498)
510			Min.,Max.	0.065, 5.241	0.097, 2.902
511	WF_6_post_C_Fourth		N	868	256	0.225665
512			Mean±SD	0.368±0.249	0.373±0.194
513			Median(25%,75%)	0.330 (0.280,0.390)	0.342 (0.279,0.417)
514			Min.,Max.	0.148, 4.972	0.110, 2.631
515	WF_6_post_C_Trefoil		N	868	256	2.0214e-05	*	*
516			Mean±SD	0.278±0.236	0.323±0.231
517			Median(25%,75%)	0.240 (0.152,0.335)	0.302 (0.178,0.395)
518			Min.,Max.	0.009, 3.059	0.013, 2.572
519	WF_6_post_C_Coma		N	868	256	0.0538904
520			Mean±SD	0.245±0.235	0.258±0.190
521			Median(25%,75%)	0.203 (0.131,0.303)	0.220 (0.147,0.323)
522			Min.,Max.	0.007, 4.256	0.023, 1.852
523	WF_6_post_C_Tetrafoil		N	868	256	0.0667926
524			Mean±SD	0.169±0.180	0.156±0.169
525			Median(25%,75%)	0.131 (0.085,0.203)	0.122 (0.072,0.187)
526			Min.,Max.	0.003, 3.004	0.009, 2.110
527	WF_6_post_C_2ndAstig		N	868	256	0.00313055	*
528			Mean±SD	0.100±0.158	0.112±0.113
529			Median(25%,75%)	0.073 (0.046,0.112)	0.084 (0.050,0.128)
530			Min.,Max.	0.001, 2.983	0.004, 1.332
531	WF_6_post_C_Spherical		N	868	256	0.0762956
532			Mean±SD	0.274±0.162	0.292±0.118
533			Median(25%,75%)	0.271 (0.221,0.328)	0.283 (0.224,0.345)
534			Min.,Max.	-2.607, 1.469	-0.253, 0.832
535	WF_6_post_I_Astigmatism		N	868	256	1.03589e-15	*	*
536			Mean±SD	-1.044±1.534	-1.725±2.192
537			Median(25%,75%)	-0.559 (-1.078,-0.344)	-0.971 (-2.047,-0.588)
538			Min.,Max.	-18.812, -0.038	-18.452, -0.079
539	WF_6_post_I_TotalHOA		N	868	256	8.07286e-34	*	*
540			Mean±SD	1.217±1.423	2.090±2.024
541			Median(25%,75%)	0.632 (0.429,1.389)	1.481 (0.911,2.613)
542			Min.,Max.	0.224, 13.532	0.449, 19.495
543	WF_6_post_I_Third		N	868	256	1.50904e-29	*	*
544			Mean±SD	0.629±0.847	1.076±1.361
545			Median(25%,75%)	0.383 (0.243,0.687)	0.695 (0.498,1.077)
546			Min.,Max.	0.030, 11.317	0.122, 14.208
547	WF_6_post_I_Fourth		N	868	256	4.48734e-16	*	*
548			Mean±SD	0.869±1.093	1.389±1.448
549			Median(25%,75%)	0.388 (0.263,1.014)	0.972 (0.427,1.863)
550			Min.,Max.	0.086, 8.656	0.051, 11.604
551	WF_6_post_I_Trefoil		N	868	256	7.65242e-34	*	*
552			Mean±SD	0.379±0.545	0.775±1.243
553			Median(25%,75%)	0.215 (0.112,0.434)	0.432 (0.317,0.772)
554			Min.,Max.	0.002, 6.931	0.074, 13.871
555	WF_6_post_I_Coma		N	868	256	5.2647e-14	*	*
556			Mean±SD	0.465±0.676	0.658±0.657
557			Median(25%,75%)	0.286 (0.169,0.496)	0.447 (0.288,0.798)
558			Min.,Max.	0.009, 8.946	0.038, 6.278
559	WF_6_post_I_Tetrafoil		N	868	256	6.7839e-17	*	*
560			Mean±SD	0.466±0.639	0.810±0.984
561			Median(25%,75%)	0.210 (0.097,0.550)	0.539 (0.217,1.046)
562			Min.,Max.	0.004, 4.979	0.020, 9.226
563	WF_6_post_I_2ndAstig		N	868	256	1.11366e-11	*	*
564			Mean±SD	0.455±0.645	0.735±0.924
565			Median(25%,75%)	0.203 (0.088,0.552)	0.393 (0.184,0.943)
566			Min.,Max.	0.004, 4.627	0.007, 6.361
567	WF_6_post_I_Spherical		N	868	256	2.96359e-23	*	*
568			Mean±SD	0.209±0.810	0.542±0.847
569			Median(25%,75%)	-0.041 (-0.207,0.272)	0.310 (0.080,0.850)
570			Min.,Max.	-2.038, 5.647	-1.830, 6.078
571	Pupil Diameter_pre		N	860	279	6.52487e-08	*	*
572			Mean±SD	4.743±0.919	4.414±0.964
573			Median(25%,75%)	4.736 (4.045,5.391)	4.370 (3.708,5.029)
574			Min.,Max.	2.198, 7.916	1.598, 7.777
575	Pupil Diameter_post		N	980	334	1.24387e-26	*	*
576			Mean±SD	4.480±0.871	3.901±0.797
577			Median(25%,75%)	4.414 (3.880,5.014)	3.862 (3.395,4.358)
578			Min.,Max.	2.262, 8.014	1.579, 6.993
579	C_63_pre		N	1249	437	0.336214
580			Mean±SD	0.037±0.042	0.045±0.073
581			Median(25%,75%)	0.030 (0.020,0.040)	0.030 (0.020,0.040)
582			Min.,Max.	0.010, 0.500	0.010, 0.500
583	C_40_pre		N	1249	437	0.901715
584			Mean±SD	0.048±0.057	0.055±0.078
585			Median(25%,75%)	0.030 (0.020,0.060)	0.030 (0.020,0.040)
586			Min.,Max.	0.010, 0.500	0.010, 0.500
587	C_25_pre		N	1249	437	0.656138
588			Mean±SD	0.066±0.077	0.069±0.090
589			Median(25%,75%)	0.040 (0.030,0.080)	0.040 (0.030,0.060)
590			Min.,Max.	0.010, 0.500	0.010, 0.500
591	C_16_pre		N	1249	437	0.703445
592			Mean±SD	0.105±0.101	0.109±0.115
593			Median(25%,75%)	0.060 (0.040,0.110)	0.060 (0.040,0.110)
594			Min.,Max.	0.014, 0.500	0.020, 0.500
595	C_10_pre		N	1249	437	0.681173
596			Mean±SD	0.197±0.138	0.199±0.140
597			Median(25%,75%)	0.160 (0.080,0.230)	0.160 (0.080,0.230)
598			Min.,Max.	0.014, 0.500	0.040, 0.500
599	C_07_pre		N	1247	437	0.660979
600			Mean±SD	0.350±0.139	0.354±0.139
601			Median(25%,75%)	0.320 (0.230,0.500)	0.320 (0.230,0.500)
602			Min.,Max.	0.020, 0.500	0.080, 0.500
603	C_63_post		N	1167	426	6.5733e-15	*	*
604			Mean±SD	0.028±0.020	0.025±0.030
605			Median(25%,75%)	0.030 (0.020,0.030)	0.020 (0.014,0.030)
606			Min.,Max.	0.010, 0.500	0.010, 0.500
607	C_40_post		N	1167	426	1.4213e-39	*	*
608			Mean±SD	0.039±0.019	0.029±0.024
609			Median(25%,75%)	0.030 (0.030,0.040)	0.020 (0.020,0.030)
610			Min.,Max.	0.010, 0.320	0.010, 0.320
611	C_25_post		N	1167	426	4.45266e-52	*	*
612			Mean±SD	0.054±0.026	0.040±0.044
613			Median(25%,75%)	0.060 (0.040,0.060)	0.030 (0.030,0.040)
614			Min.,Max.	0.014, 0.320	0.010, 0.500
615	C_16_post		N	1167	425	5.77276e-58	*	*
616			Mean±SD	0.092±0.049	0.063±0.056
617			Median(25%,75%)	0.080 (0.060,0.110)	0.040 (0.040,0.060)
618			Min.,Max.	0.020, 0.500	0.014, 0.500
619	C_10_post		N	1167	424	6.73706e-49	*	*
620			Mean±SD	0.182±0.094	0.122±0.083
621			Median(25%,75%)	0.160 (0.110,0.230)	0.110 (0.080,0.160)
622			Min.,Max.	0.030, 0.500	0.020, 0.500
623	C_07_post		N	1164	424	1.64636e-33	*	*
624			Mean±SD	0.357±0.123	0.267±0.126
625			Median(25%,75%)	0.320 (0.230,0.500)	0.230 (0.160,0.320)
626			Min.,Max.	0.060, 0.500	0.030, 0.500
627	G_63_pre		N	1234	432	4.72242e-08	*	*
628			Mean±SD	0.075±0.094	0.099±0.119
629			Median(25%,75%)	0.040 (0.030,0.080)	0.060 (0.030,0.110)
630			Min.,Max.	0.010, 0.500	0.010, 0.500
631	G_40_pre		N	1234	432	4.24961e-08	*	*
632			Mean±SD	0.091±0.100	0.121±0.126
633			Median(25%,75%)	0.060 (0.030,0.110)	0.060 (0.040,0.110)
634			Min.,Max.	0.010, 0.500	0.014, 0.500
635	G_25_pre		N	1234	432	1.00674e-07	*	*
636			Mean±SD	0.120±0.124	0.153±0.148
637			Median(25%,75%)	0.070 (0.040,0.160)	0.080 (0.060,0.160)
638			Min.,Max.	0.010, 0.500	0.020, 0.500
639	G_16_pre		N	1234	432	4.66031e-06	*	*
640			Mean±SD	0.174±0.148	0.208±0.162
641			Median(25%,75%)	0.110 (0.060,0.230)	0.160 (0.080,0.320)
642			Min.,Max.	0.010, 0.500	0.020, 0.500
643	G_10_pre		N	1234	432	1.28026e-05	*	*
644			Mean±SD	0.274±0.163	0.312±0.160
645			Median(25%,75%)	0.230 (0.110,0.450)	0.320 (0.160,0.500)
646			Min.,Max.	0.010, 0.500	0.040, 0.500
647	G_07_pre		N	1233	432	0.01381	*
648			Mean±SD	0.403±0.127	0.422±0.114
649			Median(25%,75%)	0.500 (0.320,0.500)	0.500 (0.320,0.500)
650			Min.,Max.	0.010, 0.500	0.060, 0.500
651	G_63_post		N	1167	426	0.000237163	*	*
652			Mean±SD	0.034±0.026	0.031±0.030
653			Median(25%,75%)	0.030 (0.020,0.040)	0.030 (0.020,0.030)
654			Min.,Max.	0.010, 0.500	0.010, 0.450
655	G_40_post		N	1167	426	3.23895e-12	*	*
656			Mean±SD	0.048±0.033	0.041±0.036
657			Median(25%,75%)	0.040 (0.030,0.060)	0.030 (0.020,0.040)
658			Min.,Max.	0.010, 0.450	0.010, 0.450
659	G_25_post		N	1167	425	1.38372e-23	*	*
660			Mean±SD	0.069±0.046	0.054±0.050
661			Median(25%,75%)	0.060 (0.040,0.080)	0.040 (0.030,0.060)
662			Min.,Max.	0.010, 0.500	0.010, 0.500
663	G_16_post		N	1167	424	5.15575e-34	*	*
664			Mean±SD	0.118±0.076	0.084±0.069
665			Median(25%,75%)	0.110 (0.060,0.160)	0.060 (0.040,0.087)
666			Min.,Max.	0.010, 0.500	0.014, 0.500
667	G_10_post		N	1167	424	7.875e-25	*	*
668			Mean±SD	0.224±0.119	0.166±0.109
669			Median(25%,75%)	0.230 (0.160,0.320)	0.110 (0.080,0.230)
670			Min.,Max.	0.010, 0.500	0.040, 0.500
671	G_07_post		N	1167	424	4.90224e-24	*	*
672			Mean±SD	0.392±0.118	0.315±0.133
673			Median(25%,75%)	0.450 (0.320,0.500)	0.320 (0.230,0.450)
674			Min.,Max.	0.010, 0.500	0.020, 0.500
675	General_Health_pre		N	546	219	0.00334767	*
676			Mean±SD	60.219±14.566	57.840±13.780
677			Median(25%,75%)	60.000 (50.000,65.000)	60.000 (50.000,65.000)
678			Min.,Max.	10.000, 100.000	25.000, 100.000
679	General_Vision_pre		N	546	219	0.016552	*
680			Mean±SD	59.419±14.956	61.324±13.974
681			Median(25%,75%)	60.000 (50.000,70.000)	60.000 (50.000,70.000)
682			Min.,Max.	20.000, 90.000	20.000, 90.000
683	Peripheral_Vision_pre		N	544	218	0.00039689	*
684			Mean±SD	77.089±21.589	81.078±21.848
685			Median(25%,75%)	75.000 (50.000,100.000)	100.000 (75.000,100.000)
686			Min.,Max.	0.000, 100.000	25.000, 100.000
687	Ocular_Pain_pre		N	546	219	1.04142e-09	*	*
688			Mean±SD	81.325±18.505	87.091±16.572
689			Median(25%,75%)	88.000 (75.000,100.000)	88.000 (75.000,100.000)
690			Min.,Max.	13.000, 100.000	13.000, 100.000
691	Color_Vision_pre		N	543	217	0.304472
692			Mean±SD	93.100±12.261	93.779±11.840
693			Median(25%,75%)	100.000 (75.000,100.000)	100.000 (100.000,100.000)
694			Min.,Max.	50.000, 100.000	50.000, 100.000
695	Role_Limitation_pre		N	546	219	8.88684e-09	*	*
696			Mean±SD	85.081±16.555	88.995±16.696
697			Median(25%,75%)	88.000 (75.000,100.000)	94.000 (88.000,100.000)
698			Min.,Max.	13.000, 100.000	13.000, 100.000
699	Mental_Health_pre		N	546	219	3.82274e-12	*	*
700			Mean±SD	77.735±17.927	83.311±17.972
701			Median(25%,75%)	80.000 (70.000,90.000)	90.000 (80.000,95.000)
702			Min.,Max.	5.000, 100.000	10.000, 100.000
703	Social_Function_pre		N	546	219	0.120793
704			Mean±SD	89.526±12.089	90.489±11.867
705			Median(25%,75%)	92.000 (83.000,100.000)	92.000 (83.000,100.000)
706			Min.,Max.	33.000, 100.000	50.000, 100.000
707	Dependence_pre		N	546	219	0.000789029	*
708			Mean±SD	92.128±13.924	93.854±13.423
709			Median(25%,75%)	100.000 (88.000,100.000)	100.000 (94.000,100.000)
710			Min.,Max.	0.000, 100.000	25.000, 100.000
711	Near_Vision_pre		N	546	219	3.46832e-07	*	*
712			Mean±SD	77.096±14.148	81.000±14.549
713			Median(25%,75%)	79.000 (67.000,88.000)	80.000 (71.000,92.000)
714			Min.,Max.	35.000, 100.000	42.000, 100.000
715	Driving_General_pre		N	461	167	1.79848e-05	*	*
716			Mean±SD	72.341±18.157	76.251±20.751
717			Median(25%,75%)	75.000 (63.000,83.000)	75.000 (67.000,92.000)
718			Min.,Max.	0.000, 100.000	0.000, 100.000
719	Distance_Vision_pre		N	546	219	8.63084e-10	*	*
720			Mean±SD	77.313±14.493	82.224±13.553
721			Median(25%,75%)	79.000 (67.000,88.000)	83.000 (75.000,92.000)
722			Min.,Max.	25.000, 100.000	44.000, 100.000
723	General_Health_post		N	531	210	0.000979619	*
724			Mean±SD	63.857±15.766	60.995±16.228
725			Median(25%,75%)	65.000 (55.000,78.000)	60.000 (50.000,73.000)
726			Min.,Max.	0.000, 100.000	5.000, 100.000
727	General_Vision_post		N	531	210	0.368142
728			Mean±SD	79.388±12.362	80.714±10.634
729			Median(25%,75%)	80.000 (75.000,85.000)	80.000 (75.000,85.000)
730			Min.,Max.	25.000, 100.000	45.000, 100.000
731	Peripheral_Vision_post		N	531	208	0.345363
732			Mean±SD	91.808±14.440	92.788±13.068
733			Median(25%,75%)	100.000 (75.000,100.000)	100.000 (75.000,100.000)
734			Min.,Max.	25.000, 100.000	50.000, 100.000
735	Ocular_Pain_post		N	531	210	0.0343929	*
736			Mean±SD	86.695±15.630	88.471±15.521
737			Median(25%,75%)	88.000 (75.000,100.000)	88.000 (88.000,100.000)
738			Min.,Max.	25.000, 100.000	0.000, 100.000
739	Color_Vision_post		N	530	208	0.0234475	*
740			Mean±SD	96.651±9.057	97.837±7.037
741			Median(25%,75%)	100.000 (100.000,100.000)	100.000 (100.000,100.000)
742			Min.,Max.	25.000, 100.000	75.000, 100.000
743	Role_Limitation_post		N	531	210	0.108222
744			Mean±SD	93.597±12.539	95.138±9.351
745			Median(25%,75%)	100.000 (94.000,100.000)	100.000 (94.000,100.000)
746			Min.,Max.	0.000, 100.000	50.000, 100.000
747	Mental_Health_post		N	531	210	3.2904e-05	*	*
748			Mean±SD	91.234±14.033	93.881±10.839
749			Median(25%,75%)	95.000 (90.000,100.000)	100.000 (90.000,100.000)
750			Min.,Max.	10.000, 100.000	35.000, 100.000
751	Social_Function_post		N	531	210	0.888082
752			Mean±SD	96.156±7.516	96.524±6.921
753			Median(25%,75%)	100.000 (92.000,100.000)	100.000 (92.000,100.000)
754			Min.,Max.	67.000, 100.000	63.000, 100.000
755	Dependence_post		N	531	210	0.811117
756			Mean±SD	97.456±8.609	97.648±6.749
757			Median(25%,75%)	100.000 (100.000,100.000)	100.000 (100.000,100.000)
758			Min.,Max.	0.000, 100.000	63.000, 100.000
759	Near_Vision_post		N	531	210	0.77281
760			Mean±SD	89.454±11.689	90.038±10.002
761			Median(25%,75%)	92.000 (83.000,100.000)	92.000 (83.000,100.000)
762			Min.,Max.	33.000, 100.000	46.000, 100.000
763	Driving_General_post		N	447	156	1.60416e-07	*	*
764			Mean±SD	82.951±16.288	87.603±15.451
765			Median(25%,75%)	83.000 (75.000,92.000)	92.000 (83.000,100.000)
766			Min.,Max.	0.000, 100.000	0.000, 100.000
767	Distance_Vision_post		N	531	210	0.0282584	*
768			Mean±SD	92.535±9.565	93.495±8.767
769			Median(25%,75%)	96.000 (88.000,100.000)	96.000 (88.000,100.000)
770			Min.,Max.	33.000, 100.000	56.000, 100.000
771	25-item_pre		N	546	219	1.65904e-08	*	*
772			Mean±SD	78.632±10.660	81.507±10.704
773			Median(25%,75%)	80.000 (73.000,87.000)	84.000 (77.000,89.000)
774			Min.,Max.	25.000, 99.000	37.000, 96.000
775	25-item_post		N	531	210	0.429014
776			Mean±SD	88.606±8.258	89.667±6.530
777			Median(25%,75%)	91.000 (86.000,94.000)	91.000 (86.000,94.000)
778			Min.,Max.	46.000, 100.000	68.000, 100.000
779	Driving_Daytime_pre		N	428	154	3.82547e-05	*	*
780			Mean±SD	90.070±14.229	93.994±11.072
781			Median(25%,75%)	100.000 (75.000,100.000)	100.000 (100.000,100.000)
782			Min.,Max.	50.000, 100.000	50.000, 100.000
783	Driving_Daytime_post		N	409	148	0.512406
784			Mean±SD	96.149±9.198	96.453±9.210
785			Median(25%,75%)	100.000 (100.000,100.000)	100.000 (100.000,100.000)
786			Min.,Max.	50.000, 100.000	50.000, 100.000
787	Driving_Nighttime_pre		N	430	152	0.00190159	*
788			Mean±SD	62.500±24.530	66.612±27.841
789			Median(25%,75%)	75.000 (50.000,75.000)	75.000 (50.000,75.000)
790			Min.,Max.	0.000, 100.000	0.000, 100.000
791	Driving_Nighttime_post		N	408	131	2.96701e-11	*	*
792			Mean±SD	71.936±23.946	81.298±24.042
793			Median(25%,75%)	75.000 (50.000,100.000)	75.000 (75.000,100.000)
794			Min.,Max.	0.000, 100.000	0.000, 100.000
795	Driving_Adverse_Conditions_pre		N	427	148	6.79305e-07	*	*
796			Mean±SD	65.984±22.597	72.635±25.268
797			Median(25%,75%)	75.000 (50.000,75.000)	75.000 (50.000,100.000)
798			Min.,Max.	0.000, 100.000	0.000, 100.000
799	Driving_Adverse_Conditions_post		N	409	133	0.0361921	*
800			Mean±SD	81.663±20.172	84.398±19.571
801			Median(25%,75%)	75.000 (75.000,100.000)	100.000 (75.000,100.000)
802			Min.,Max.	0.000, 100.000	0.000, 100.000
803	Spectacle Dependence_Distance_pre	NonUse	N(%)	182 (40.7)	97 (45.3)	0.409599
804		Sometimes	N(%)	46 (10.3)	24 (11.2)
805		Always	N(%)	219 (49.0)	93 (43.5)
806	Spectacle Dependence_Intermediate_pre	NonUse	N(%)	211 (47.1)	110 (51.4)	0.209562
807		Sometimes	N(%)	35 (7.8)	22 (10.3)
808		Always	N(%)	202 (45.1)	82 (38.3)
809	Spectacle Dependence_Near_pre	NonUse	N(%)	111 (24.8)	59 (27.7)	0.32119
810		Sometimes	N(%)	72 (16.1)	41 (19.2)
811		Always	N(%)	265 (59.2)	113 (53.1)
812	Spectacle Dependence_Distance_post	NonUse	N(%)	496 (94.8)	172 (81.9)	8.55622e-08	*	*
813		Sometimes	N(%)	7 (1.3)	15 (7.1)
814		Always	N(%)	20 (3.8)	23 (11.0)
815	Spectacle Dependence_Intermediate_post	NonUse	N(%)	500 (95.4)	187 (89.0)	0.00455505	*
816		Sometimes	N(%)	8 (1.5)	10 (4.8)
817		Always	N(%)	16 (3.1)	13 (6.2)
818	Spectacle Dependence_Near_post	NonUse	N(%)	444 (84.6)	98 (46.7)	2.44788e-30	*	*
819		Sometimes	N(%)	56 (10.7)	40 (19.0)
820		Always	N(%)	25 (4.8)	72 (34.3)
*p<0.05, ** p<0.00024(=0.05/207)
