# Supplementary material for: Comparative visual performance of diffractive bifocal and rotationally asymmetric refractive intraocular lenses
Source: Sci Rep. 2022 Nov 12;12:19394. doi: 10.1038/s41598-022-24123-7 (PMC9653499; doi:10.1038/s41598-022-24123-7)
Supplement: Supplementary file 3 — Supplementary Table S2. [file 41598_2022_24123_MOESM3_ESM.xlsx]

## Sheet: Supplementary Table S2(A)
Supplementary Table S2 (A)
			Coefficients
No	Response	Variables	Beta	95%CI_L	95%CI_U	P value (Wald test)
1	UDVA_post	Intercept	-0.471374	-0.755598	-0.18715	0.00129442	*
2	UDVA_post	IOL(LS313)	0.0483527	0.0166472	0.0800582	0.00304663	*
3	UDVA_post	Sex(M)	-0.00649875	-0.0344752	0.0214777	0.649293
4	UDVA_post	Age	0.00299515	0.00110416	0.00488614	0.00210209	*
5	UDVA_post	SE	-0.0214842	-0.0452268	0.00225842	0.0768714
6	UDVA_post	CYL	-0.0828699	-0.112486	-0.0532537	7.31158e-08	*	*
7	UDVA_post	Corneal Astigmatism	0.00539526	-0.0297977	0.0405882	0.763977
8	UDVA_post	Axial Length	0.00372864	-0.00536681	0.0128241	0.422406
9	UDVA_post	WF_4_post_C_Astigmatism	-0.0278637	-0.0698581	0.0141308	0.194214
10	UDVA_post	WF_4_post_C_TotalHOA	-0.267332	-1.9694	1.43474	0.758396
11	UDVA_post	WF_4_post_C_Third	-0.176118	-1.91339	1.56115	0.842619
12	UDVA_post	WF_4_post_C_Fourth	0.240223	-0.933648	1.41409	0.688591
13	UDVA_post	WF_4_post_C_Trefoil	0.235388	-0.469805	0.94058	0.513373
14	UDVA_post	WF_4_post_C_Coma	0.410972	-0.182312	1.00426	0.175432
15	UDVA_post	WF_4_post_C_Tetrafoil	0.0250725	-0.652391	0.702536	0.942216
16	UDVA_post	WF_4_post_C_2ndAstig	0.207785	-0.451927	0.867498	0.537414
17	UDVA_post	WF_4_post_C_Spherical	0.0733509	-0.396234	0.542935	0.759648
18	UDVA_post	WF_6_post_C_Astigmatism	0.0125343	-0.038836	0.0639046	0.632753
19	UDVA_post	WF_6_post_C_TotalHOA	-0.0027886	-0.2762	0.270623	0.984061
20	UDVA_post	WF_6_post_C_Third	0.0547546	-0.382154	0.491663	0.80611
21	UDVA_post	WF_6_post_C_Fourth	0.020328	-0.412335	0.452991	0.92668
22	UDVA_post	WF_6_post_C_Trefoil	-0.0652077	-0.38383	0.253415	0.688556
23	UDVA_post	WF_6_post_C_Coma	-0.049811	-0.345443	0.245821	0.741413
24	UDVA_post	WF_6_post_C_Tetrafoil	0.00251582	-0.221485	0.226517	0.982449
25	UDVA_post	WF_6_post_C_2ndAstig	-0.0152387	-0.219707	0.18923	0.883943
26	UDVA_post	WF_6_post_C_Spherical	0.037933	-0.200805	0.276672	0.755695
27	UDVA_post	Pupil Diameter_post	0.00892203	-0.00793367	0.0257777	0.30018
28	CDVA_post	Intercept	-0.324526	-0.490741	-0.158311	0.000159714	*	*
29	CDVA_post	IOL(LS313)	0.0310795	0.0125414	0.0496175	0.00114316	*
30	CDVA_post	Sex(M)	0.00635849	-0.0100373	0.0227543	0.447889
31	CDVA_post	Age	0.00168217	0.000576505	0.00278784	0.00311126	*
32	CDVA_post	SE	-0.0216878	-0.0353485	-0.00802709	0.00199039	*
33	CDVA_post	CYL	-0.0151744	-0.0321917	0.00184285	0.0812752
34	CDVA_post	Corneal Astigmatism	-0.00225302	-0.0224189	0.0179129	0.826786
35	CDVA_post	Axial Length	0.00160131	-0.00372144	0.00692405	0.555909
36	CDVA_post	WF_4_post_C_Astigmatism	-0.00325395	-0.0273293	0.0208214	0.791225
37	CDVA_post	WF_4_post_C_TotalHOA	-0.722315	-1.6938	0.249168	0.146007
38	CDVA_post	WF_4_post_C_Third	0.414581	-0.57764	1.4068	0.413404
39	CDVA_post	WF_4_post_C_Fourth	0.15598	-0.515157	0.827117	0.649018
40	CDVA_post	WF_4_post_C_Trefoil	0.221242	-0.182355	0.624839	0.283356
41	CDVA_post	WF_4_post_C_Coma	0.168401	-0.170727	0.507529	0.331103
42	CDVA_post	WF_4_post_C_Tetrafoil	0.134548	-0.252422	0.521517	0.496041
43	CDVA_post	WF_4_post_C_2ndAstig	0.331666	-0.0455908	0.708922	0.0857524
44	CDVA_post	WF_4_post_C_Spherical	0.103052	-0.166174	0.372278	0.45358
45	CDVA_post	WF_6_post_C_Astigmatism	0.0292123	-0.000229396	0.0586539	0.0525551
46	CDVA_post	WF_6_post_C_TotalHOA	0.169634	0.0129564	0.326312	0.0344873	*
47	CDVA_post	WF_6_post_C_Third	0.0251328	-0.22462	0.274885	0.843759
48	CDVA_post	WF_6_post_C_Fourth	-0.0768854	-0.32433	0.170559	0.542915
49	CDVA_post	WF_6_post_C_Trefoil	-0.124469	-0.306994	0.0580563	0.182183
50	CDVA_post	WF_6_post_C_Coma	-0.0948919	-0.263946	0.074162	0.27202
51	CDVA_post	WF_6_post_C_Tetrafoil	-0.0157881	-0.144227	0.112651	0.809741
52	CDVA_post	WF_6_post_C_2ndAstig	-0.0540583	-0.171031	0.0629142	0.365657
53	CDVA_post	WF_6_post_C_Spherical	-0.0241401	-0.160121	0.111841	0.728127
54	CDVA_post	Pupil Diameter_post	0.00368098	-0.00609766	0.0134596	0.461078
55	UIVA_post	Intercept	-0.143718	-0.617035	0.329599	0.552281
56	UIVA_post	IOL(LS313)	0.0517281	-0.000894794	0.104351	0.0551305
57	UIVA_post	Sex(M)	0.00767133	-0.0394252	0.0547679	0.749817
58	UIVA_post	Age	0.000478328	-0.00258865	0.0035453	0.760097
59	UIVA_post	SE	-0.00342387	-0.042066	0.0352183	0.862228
60	UIVA_post	CYL	-0.04317	-0.0921593	0.00581927	0.0850428
61	UIVA_post	Corneal Astigmatism	0.0280576	-0.028304	0.0844192	0.32997
62	UIVA_post	Axial Length	0.0114652	-0.00393998	0.0268704	0.145915
63	UIVA_post	WF_4_post_C_Astigmatism	-0.00989414	-0.0770675	0.0572792	0.772999
64	UIVA_post	WF_4_post_C_TotalHOA	0.951615	-1.76921	3.67244	0.493593
65	UIVA_post	WF_4_post_C_Third	-0.841445	-3.60213	1.91924	0.550718
66	UIVA_post	WF_4_post_C_Fourth	-1.23357	-3.08517	0.618037	0.192663
67	UIVA_post	WF_4_post_C_Trefoil	0.157845	-0.961702	1.27739	0.782472
68	UIVA_post	WF_4_post_C_Coma	-0.0240519	-0.981658	0.933554	0.960771
69	UIVA_post	WF_4_post_C_Tetrafoil	0.662437	-0.397374	1.72225	0.221581
70	UIVA_post	WF_4_post_C_2ndAstig	0.735438	-0.294998	1.76587	0.162933
71	UIVA_post	WF_4_post_C_Spherical	0.504042	-0.221801	1.22989	0.174438
72	UIVA_post	WF_6_post_C_Astigmatism	0.0512304	-0.0301025	0.132563	0.217902
73	UIVA_post	WF_6_post_C_TotalHOA	0.121191	-0.303151	0.545532	0.57603
74	UIVA_post	WF_6_post_C_Third	0.0349007	-0.689724	0.759526	0.924858
75	UIVA_post	WF_6_post_C_Fourth	0.336019	-0.340149	1.01219	0.330822
76	UIVA_post	WF_6_post_C_Trefoil	-0.12497	-0.657854	0.407914	0.646102
77	UIVA_post	WF_6_post_C_Coma	0.0105907	-0.486402	0.507583	0.966714
78	UIVA_post	WF_6_post_C_Tetrafoil	-0.391442	-0.760712	-0.0221718	0.0384784	*
79	UIVA_post	WF_6_post_C_2ndAstig	-0.00262506	-0.331062	0.325812	0.987512
80	UIVA_post	WF_6_post_C_Spherical	-0.274092	-0.646606	0.098423	0.150448
81	UIVA_post	Pupil Diameter_post	-0.00459796	-0.0318064	0.0226105	0.740679
82	CIVA_post	Intercept	0.00542359	-0.197995	0.208842	0.958361
83	CIVA_post	IOL(LS313)	-0.0154618	-0.0381399	0.00721633	0.1826
84	CIVA_post	Sex(M)	-0.00359705	-0.0242485	0.0170544	0.733103
85	CIVA_post	Age	0.000822922	-0.0005023	0.00214814	0.224669
86	CIVA_post	SE	-0.00914866	-0.0230495	0.00475217	0.198098
87	CIVA_post	CYL	-0.0224012	-0.0396024	-0.00520009	0.0112473	*
88	CIVA_post	Corneal Astigmatism	-0.0123802	-0.0316189	0.00685849	0.208486
89	CIVA_post	Axial Length	-0.00159517	-0.00824734	0.005057	0.638735
90	CIVA_post	WF_4_post_C_Astigmatism	0.0196146	-0.00374596	0.0429751	0.101066
91	CIVA_post	WF_4_post_C_TotalHOA	0.169398	-0.74165	1.08045	0.715891
92	CIVA_post	WF_4_post_C_Third	-0.30719	-1.23532	0.620937	0.517205
93	CIVA_post	WF_4_post_C_Fourth	-0.254621	-0.877691	0.368449	0.424031
94	CIVA_post	WF_4_post_C_Trefoil	0.222153	-0.160613	0.604919	0.256458
95	CIVA_post	WF_4_post_C_Coma	0.133941	-0.189343	0.457224	0.417623
96	CIVA_post	WF_4_post_C_Tetrafoil	0.118585	-0.234204	0.471375	0.510736
97	CIVA_post	WF_4_post_C_2ndAstig	0.185457	-0.161683	0.532598	0.296196
98	CIVA_post	WF_4_post_C_Spherical	0.0702338	-0.178926	0.319394	0.581118
99	CIVA_post	WF_6_post_C_Astigmatism	0.0121865	-0.0158182	0.0401912	0.394552
100	CIVA_post	WF_6_post_C_TotalHOA	0.129167	-0.0169598	0.275294	0.0844295
101	CIVA_post	WF_6_post_C_Third	0.247059	0.0058184	0.488299	0.0459931	*
102	CIVA_post	WF_6_post_C_Fourth	-0.114703	-0.346842	0.117436	0.333777
103	CIVA_post	WF_6_post_C_Trefoil	-0.299371	-0.479846	-0.118896	0.00132608	*
104	CIVA_post	WF_6_post_C_Coma	-0.247626	-0.413937	-0.0813157	0.00389573	*
105	CIVA_post	WF_6_post_C_Tetrafoil	0.00823117	-0.123258	0.13972	0.902435
106	CIVA_post	WF_6_post_C_2ndAstig	0.0440002	-0.0682154	0.156216	0.442952
107	CIVA_post	WF_6_post_C_Spherical	0.069369	-0.0539619	0.1927	0.271565
108	CIVA_post	Pupil Diameter_post	-0.00385749	-0.0143221	0.00660709	0.470466
109	UNVA_post	Intercept	-0.183206	-0.617121	0.250709	0.408622
110	UNVA_post	IOL(LS313)	0.370508	0.322116	0.418901	6.51172e-38	*	*
111	UNVA_post	Sex(M)	0.0313937	-0.0114651	0.0742524	0.152317
112	UNVA_post	Age	0.00296893	8.26338e-05	0.00585522	0.0447262	*
113	UNVA_post	SE	0.0587979	0.0234877	0.0941081	0.00119245	*
114	UNVA_post	CYL	-0.0625356	-0.106486	-0.0185852	0.00554559	*
115	UNVA_post	Corneal Astigmatism	0.0346302	-0.017366	0.0866263	0.192582
116	UNVA_post	Axial Length	-0.000803152	-0.0147039	0.0130976	0.909919
117	UNVA_post	WF_4_post_C_Astigmatism	-0.00970045	-0.0717967	0.0523958	0.759636
118	UNVA_post	WF_4_post_C_TotalHOA	0.299217	-2.20004	2.79847	0.814628
119	UNVA_post	WF_4_post_C_Third	-0.20988	-2.76345	2.34369	0.87212
120	UNVA_post	WF_4_post_C_Fourth	0.194722	-1.53347	1.92291	0.825351
121	UNVA_post	WF_4_post_C_Trefoil	-0.0404868	-1.08047	0.999496	0.939221
122	UNVA_post	WF_4_post_C_Coma	-0.136945	-1.01015	0.736259	0.758739
123	UNVA_post	WF_4_post_C_Tetrafoil	-0.26788	-1.2638	0.728039	0.598418
124	UNVA_post	WF_4_post_C_2ndAstig	0.0024857	-0.969133	0.974104	0.996002
125	UNVA_post	WF_4_post_C_Spherical	0.260938	-0.433482	0.955358	0.461892
126	UNVA_post	WF_6_post_C_Astigmatism	0.0246935	-0.0512308	0.100618	0.524217
127	UNVA_post	WF_6_post_C_TotalHOA	0.00713584	-0.396902	0.411174	0.972405
128	UNVA_post	WF_6_post_C_Third	0.147493	-0.495595	0.79058	0.653341
129	UNVA_post	WF_6_post_C_Fourth	0.111186	-0.526172	0.748544	0.732622
130	UNVA_post	WF_6_post_C_Trefoil	-0.0938581	-0.564415	0.376699	0.696068
131	UNVA_post	WF_6_post_C_Coma	-0.0545461	-0.489928	0.380836	0.806174
132	UNVA_post	WF_6_post_C_Tetrafoil	-0.164409	-0.49573	0.166911	0.33138
133	UNVA_post	WF_6_post_C_2ndAstig	-0.0717172	-0.373053	0.229619	0.641168
134	UNVA_post	WF_6_post_C_Spherical	-0.0644008	-0.413799	0.284997	0.718166
135	UNVA_post	Pupil Diameter_post	0.00775536	-0.0176455	0.0331562	0.549901
136	CNVA_post	Intercept	-0.202691	-0.405227	-0.000154906	0.0506545
137	CNVA_post	IOL(LS313)	0.00744178	-0.0154544	0.0303379	0.52458
138	CNVA_post	Sex(M)	-0.0149776	-0.0357812	0.00582601	0.159328
139	CNVA_post	Age	0.00181732	0.000452221	0.00318241	0.00952552	*
140	CNVA_post	SE	-0.0189945	-0.0316919	-0.00629697	0.00363354	*
141	CNVA_post	CYL	-0.0106972	-0.0262475	0.00485321	0.178654
142	CNVA_post	Corneal Astigmatism	-0.00206838	-0.0198316	0.0156949	0.819659
143	CNVA_post	Axial Length	0.00342308	-0.00309276	0.00993892	0.303908
144	CNVA_post	WF_4_post_C_Astigmatism	0.00131533	-0.0200944	0.022725	0.904248
145	CNVA_post	WF_4_post_C_TotalHOA	0.111799	-0.712559	0.936157	0.790623
146	CNVA_post	WF_4_post_C_Third	-0.477195	-1.32483	0.370438	0.270984
147	CNVA_post	WF_4_post_C_Fourth	0.00412217	-0.571911	0.580155	0.988821
148	CNVA_post	WF_4_post_C_Trefoil	0.355572	0.00210347	0.709041	0.0497581	*
149	CNVA_post	WF_4_post_C_Coma	0.295984	0.00375498	0.588214	0.048279	*
150	CNVA_post	WF_4_post_C_Tetrafoil	0.0565468	-0.272209	0.385302	0.736337
151	CNVA_post	WF_4_post_C_2ndAstig	0.0844569	-0.242601	0.411514	0.613222
152	CNVA_post	WF_4_post_C_Spherical	-0.00587102	-0.245119	0.233377	0.961676
153	CNVA_post	WF_6_post_C_Astigmatism	0.00482628	-0.0212531	0.0309057	0.717115
154	CNVA_post	WF_6_post_C_TotalHOA	0.0396773	-0.100141	0.179495	0.578541
155	CNVA_post	WF_6_post_C_Third	0.114485	-0.100816	0.329785	0.298373
156	CNVA_post	WF_6_post_C_Fourth	-0.0441749	-0.260254	0.171904	0.688982
157	CNVA_post	WF_6_post_C_Trefoil	-0.14875	-0.30921	0.0117106	0.0704297
158	CNVA_post	WF_6_post_C_Coma	-0.11192	-0.258037	0.0341975	0.134607
159	CNVA_post	WF_6_post_C_Tetrafoil	0.0332696	-0.0819928	0.148532	0.57204
160	CNVA_post	WF_6_post_C_2ndAstig	0.0164126	-0.0856232	0.118448	0.752823
161	CNVA_post	WF_6_post_C_Spherical	-0.00355926	-0.116248	0.10913	0.950696
162	CNVA_post	Pupil Diameter_post	0.00292531	-0.00723386	0.0130845	0.572822
163	WF_4_post_O_Astigmatism	Intercept	0.217189	-0.568297	1.00268	0.588298
164	WF_4_post_O_Astigmatism	IOL(LS313)	-0.00815925	-0.0958511	0.0795326	0.855426
165	WF_4_post_O_Astigmatism	Sex(M)	-0.0373071	-0.114308	0.0396939	0.343223
166	WF_4_post_O_Astigmatism	Age	-0.00988352	-0.0151132	-0.00465388	0.000255522	*	*
167	WF_4_post_O_Astigmatism	SE	0.0586453	-0.00907728	0.126368	0.0903866
168	WF_4_post_O_Astigmatism	CYL	0.421165	0.336469	0.50586	2.37866e-20	*	*
169	WF_4_post_O_Astigmatism	Corneal Astigmatism	0.0735633	-0.027637	0.174764	0.155012
170	WF_4_post_O_Astigmatism	Axial Length	0.0154541	-0.00964253	0.0405508	0.228541
171	WF_4_post_O_Astigmatism	WF_4_post_C_Astigmatism	0.495029	0.374379	0.615678	9.93126e-15	*	*
172	WF_4_post_O_Astigmatism	WF_4_post_C_TotalHOA	-2.17176	-7.10806	2.76455	0.389099
173	WF_4_post_O_Astigmatism	WF_4_post_C_Third	1.949	-3.08231	6.98032	0.448194
174	WF_4_post_O_Astigmatism	WF_4_post_C_Fourth	0.873071	-2.51798	4.26412	0.614114
175	WF_4_post_O_Astigmatism	WF_4_post_C_Trefoil	0.130796	-1.90314	2.16474	0.899765
176	WF_4_post_O_Astigmatism	WF_4_post_C_Coma	0.398263	-1.31705	2.11358	0.649321
177	WF_4_post_O_Astigmatism	WF_4_post_C_Tetrafoil	0.252338	-1.70848	2.21316	0.801002
178	WF_4_post_O_Astigmatism	WF_4_post_C_2ndAstig	0.222797	-1.68291	2.1285	0.818881
179	WF_4_post_O_Astigmatism	WF_4_post_C_Spherical	0.259738	-1.08922	1.6087	0.706081
180	WF_4_post_O_Astigmatism	WF_6_post_C_Astigmatism	-0.10248	-0.250166	0.0452061	0.174578
181	WF_4_post_O_Astigmatism	WF_6_post_C_TotalHOA	0.0549071	-0.731789	0.841603	0.891261
182	WF_4_post_O_Astigmatism	WF_6_post_C_Third	0.285235	-0.977785	1.54826	0.658284
183	WF_4_post_O_Astigmatism	WF_6_post_C_Fourth	-0.076215	-1.32615	1.17372	0.904934
184	WF_4_post_O_Astigmatism	WF_6_post_C_Trefoil	-0.273487	-1.19023	0.643254	0.559069
185	WF_4_post_O_Astigmatism	WF_6_post_C_Coma	-0.537092	-1.391	0.316811	0.218412
186	WF_4_post_O_Astigmatism	WF_6_post_C_Tetrafoil	0.181553	-0.461976	0.825082	0.580599
187	WF_4_post_O_Astigmatism	WF_6_post_C_2ndAstig	0.31746	-0.272723	0.907644	0.292419
188	WF_4_post_O_Astigmatism	WF_6_post_C_Spherical	-0.420728	-1.11603	0.274572	0.236483
189	WF_4_post_O_Astigmatism	Pupil Diameter_post	0.00904259	-0.038242	0.0563272	0.708008
190	WF_4_post_O_TotalHOA	Intercept	0.130647	-0.0598394	0.321134	0.180289
191	WF_4_post_O_TotalHOA	IOL(LS313)	0.100077	0.0786503	0.121504	3.03005e-17	*	*
192	WF_4_post_O_TotalHOA	Sex(M)	0.00157841	-0.016867	0.0200238	0.866975
193	WF_4_post_O_TotalHOA	Age	0.0002235	-0.00105221	0.00149921	0.731629
194	WF_4_post_O_TotalHOA	SE	-0.00395235	-0.0221215	0.0142168	0.670087
195	WF_4_post_O_TotalHOA	CYL	-0.00454952	-0.027406	0.018307	0.696656
196	WF_4_post_O_TotalHOA	Corneal Astigmatism	-0.02043	-0.0482475	0.00738761	0.15079
197	WF_4_post_O_TotalHOA	Axial Length	-0.000611533	-0.00664931	0.00542625	0.842844
198	WF_4_post_O_TotalHOA	WF_4_post_C_Astigmatism	0.00140966	-0.0316754	0.0344947	0.933488
199	WF_4_post_O_TotalHOA	WF_4_post_C_TotalHOA	0.769099	-0.63889	2.17709	0.284962
200	WF_4_post_O_TotalHOA	WF_4_post_C_Third	-0.904664	-2.33127	0.521938	0.2146
201	WF_4_post_O_TotalHOA	WF_4_post_C_Fourth	-0.838169	-1.7852	0.108857	0.0835348
202	WF_4_post_O_TotalHOA	WF_4_post_C_Trefoil	0.637679	0.0676685	1.20769	0.028881	*
203	WF_4_post_O_TotalHOA	WF_4_post_C_Coma	0.268672	-0.21508	0.752424	0.276973
204	WF_4_post_O_TotalHOA	WF_4_post_C_Tetrafoil	0.545467	-0.00630513	1.09724	0.0533452
205	WF_4_post_O_TotalHOA	WF_4_post_C_2ndAstig	0.411025	-0.12426	0.946309	0.133077
206	WF_4_post_O_TotalHOA	WF_4_post_C_Spherical	0.257553	-0.112543	0.627649	0.173333
207	WF_4_post_O_TotalHOA	WF_6_post_C_Astigmatism	0.0211124	-0.0195493	0.061774	0.309437
208	WF_4_post_O_TotalHOA	WF_6_post_C_TotalHOA	-0.143261	-0.362582	0.0760595	0.201156
209	WF_4_post_O_TotalHOA	WF_6_post_C_Third	0.387438	0.031824	0.743053	0.0333092	*
210	WF_4_post_O_TotalHOA	WF_6_post_C_Fourth	0.0365115	-0.316011	0.389034	0.839233
211	WF_4_post_O_TotalHOA	WF_6_post_C_Trefoil	-0.27135	-0.523712	-0.0189873	0.0356919	*
212	WF_4_post_O_TotalHOA	WF_6_post_C_Coma	-0.208807	-0.44804	0.0304273	0.0878766
213	WF_4_post_O_TotalHOA	WF_6_post_C_Tetrafoil	0.13453	-0.042415	0.311474	0.136954
214	WF_4_post_O_TotalHOA	WF_6_post_C_2ndAstig	0.0825747	-0.0826486	0.247798	0.32787
215	WF_4_post_O_TotalHOA	WF_6_post_C_Spherical	0.114889	-0.085968	0.315747	0.262905
216	WF_4_post_O_TotalHOA	Pupil Diameter_post	-0.0146859	-0.0266407	-0.00273098	0.016724	*
217	WF_4_post_O_Third	Intercept	0.0834397	-0.105953	0.272832	0.388816
218	WF_4_post_O_Third	IOL(LS313)	0.0875466	0.0662386	0.108855	4.09519e-14	*	*
219	WF_4_post_O_Third	Sex(M)	0.0027123	-0.0156238	0.0210484	0.772172
220	WF_4_post_O_Third	Age	0.000170552	-0.001098	0.00143911	0.792392
221	WF_4_post_O_Third	SE	-0.0073306	-0.0254244	0.0107632	0.427642
222	WF_4_post_O_Third	CYL	-0.0042781	-0.0270404	0.0184842	0.712797
223	WF_4_post_O_Third	Corneal Astigmatism	-0.0171926	-0.0449035	0.0105184	0.224683
224	WF_4_post_O_Third	Axial Length	0.000308282	-0.00569378	0.00631034	0.919912
225	WF_4_post_O_Third	WF_4_post_C_Astigmatism	0.00220713	-0.0307498	0.0351641	0.895634
226	WF_4_post_O_Third	WF_4_post_C_TotalHOA	0.181383	-1.22223	1.58499	0.800176
227	WF_4_post_O_Third	WF_4_post_C_Third	-0.285969	-1.70797	1.13603	0.693662
228	WF_4_post_O_Third	WF_4_post_C_Fourth	-0.529613	-1.47325	0.41402	0.271949
229	WF_4_post_O_Third	WF_4_post_C_Trefoil	0.60894	0.0408419	1.17704	0.0362473	*
230	WF_4_post_O_Third	WF_4_post_C_Coma	0.226171	-0.255986	0.708328	0.358418
231	WF_4_post_O_Third	WF_4_post_C_Tetrafoil	0.404425	-0.145446	0.954295	0.150175
232	WF_4_post_O_Third	WF_4_post_C_2ndAstig	0.179339	-0.354134	0.712811	0.510324
233	WF_4_post_O_Third	WF_4_post_C_Spherical	0.203872	-0.164805	0.572549	0.279079
234	WF_4_post_O_Third	WF_6_post_C_Astigmatism	0.0174495	-0.0230588	0.0579579	0.398999
235	WF_4_post_O_Third	WF_6_post_C_TotalHOA	-0.125488	-0.344069	0.0930922	0.26113
236	WF_4_post_O_Third	WF_6_post_C_Third	0.330765	-0.0236589	0.68519	0.0680874
237	WF_4_post_O_Third	WF_6_post_C_Fourth	-0.0403076	-0.39168	0.311065	0.822213
238	WF_4_post_O_Third	WF_6_post_C_Trefoil	-0.234557	-0.485953	0.0168389	0.0681793
239	WF_4_post_O_Third	WF_6_post_C_Coma	-0.164285	-0.402689	0.0741186	0.177541
240	WF_4_post_O_Third	WF_6_post_C_Tetrafoil	0.159099	-0.0171744	0.335372	0.0776386
241	WF_4_post_O_Third	WF_6_post_C_2ndAstig	0.102772	-0.0618781	0.267421	0.221869
242	WF_4_post_O_Third	WF_6_post_C_Spherical	0.154315	-0.045947	0.354577	0.131741
243	WF_4_post_O_Third	Pupil Diameter_post	-0.0103844	-0.0222775	0.00150865	0.088153
244	WF_4_post_O_Fourth	Intercept	0.123788	0.0369877	0.210588	0.00542561	*
245	WF_4_post_O_Fourth	IOL(LS313)	0.0465357	0.0367489	0.0563224	6.79107e-19	*	*
246	WF_4_post_O_Fourth	Sex(M)	-0.00304244	-0.0114304	0.00534553	0.47753
247	WF_4_post_O_Fourth	Age	2.25822e-05	-0.000559677	0.000604841	0.939443
248	WF_4_post_O_Fourth	SE	0.00383558	-0.00459374	0.0122649	0.372983
249	WF_4_post_O_Fourth	CYL	-0.00280879	-0.0134139	0.00779631	0.603958
250	WF_4_post_O_Fourth	Corneal Astigmatism	-0.0132213	-0.0261702	-0.000272479	0.0460121	*
251	WF_4_post_O_Fourth	Axial Length	-0.00162167	-0.00436732	0.00112399	0.247674
252	WF_4_post_O_Fourth	WF_4_post_C_Astigmatism	0.00202004	-0.0133734	0.0174135	0.797147
253	WF_4_post_O_Fourth	WF_4_post_C_TotalHOA	0.738243	0.0773217	1.39916	0.0291272	*
254	WF_4_post_O_Fourth	WF_4_post_C_Third	-0.846286	-1.51505	-0.177526	0.0135203	*
255	WF_4_post_O_Fourth	WF_4_post_C_Fourth	-0.427485	-0.869543	0.0145735	0.0587312
256	WF_4_post_O_Fourth	WF_4_post_C_Trefoil	0.177137	-0.0897382	0.444012	0.193996
257	WF_4_post_O_Fourth	WF_4_post_C_Coma	0.128148	-0.0984608	0.354757	0.268332
258	WF_4_post_O_Fourth	WF_4_post_C_Tetrafoil	0.289984	0.0320192	0.547949	0.0281198	*
259	WF_4_post_O_Fourth	WF_4_post_C_2ndAstig	0.437609	0.18713	0.688088	0.000677304	*	*
260	WF_4_post_O_Fourth	WF_4_post_C_Spherical	0.143721	-0.028565	0.316006	0.102795
261	WF_4_post_O_Fourth	WF_6_post_C_Astigmatism	0.0115861	-0.00735619	0.0305284	0.231269
262	WF_4_post_O_Fourth	WF_6_post_C_TotalHOA	-0.0836924	-0.186371	0.0189866	0.110894
263	WF_4_post_O_Fourth	WF_6_post_C_Third	0.209232	0.0427509	0.375714	0.014168	*
264	WF_4_post_O_Fourth	WF_6_post_C_Fourth	0.181874	0.0166651	0.347083	0.0315194	*
265	WF_4_post_O_Fourth	WF_6_post_C_Trefoil	-0.136836	-0.254305	-0.019367	0.0229231	*
266	WF_4_post_O_Fourth	WF_6_post_C_Coma	-0.133494	-0.245323	-0.0216647	0.0197685	*
267	WF_4_post_O_Fourth	WF_6_post_C_Tetrafoil	-0.01698	-0.0993841	0.065424	0.686512
268	WF_4_post_O_Fourth	WF_6_post_C_2ndAstig	-0.0171873	-0.0944177	0.0600431	0.662925
269	WF_4_post_O_Fourth	WF_6_post_C_Spherical	-0.0636616	-0.158083	0.0307601	0.187063
270	WF_4_post_O_Fourth	Pupil Diameter_post	-0.0126611	-0.018143	-0.00717914	7.81872e-06	*	*
271	WF_4_post_O_Trefoil	Intercept	0.0855084	-0.0621819	0.233199	0.257612
272	WF_4_post_O_Trefoil	IOL(LS313)	0.052723	0.0361206	0.0693253	1.98581e-09	*	*
273	WF_4_post_O_Trefoil	Sex(M)	0.00355143	-0.0107588	0.0178616	0.627149
274	WF_4_post_O_Trefoil	Age	0.000258728	-0.000729915	0.00124737	0.608452
275	WF_4_post_O_Trefoil	SE	-0.0126137	-0.026625	0.00139764	0.0784321
276	WF_4_post_O_Trefoil	CYL	0.00273875	-0.0148852	0.0203627	0.760846
277	WF_4_post_O_Trefoil	Corneal Astigmatism	-0.00504015	-0.0264684	0.0163881	0.645034
278	WF_4_post_O_Trefoil	Axial Length	-0.000555611	-0.00523956	0.00412834	0.816367
279	WF_4_post_O_Trefoil	WF_4_post_C_Astigmatism	-0.00917005	-0.0346593	0.0163192	0.481131
280	WF_4_post_O_Trefoil	WF_4_post_C_TotalHOA	0.28335	-0.79864	1.36534	0.60803
281	WF_4_post_O_Trefoil	WF_4_post_C_Third	-0.118343	-1.21506	0.978371	0.832603
282	WF_4_post_O_Trefoil	WF_4_post_C_Fourth	-0.254674	-0.983564	0.474216	0.493836
283	WF_4_post_O_Trefoil	WF_4_post_C_Trefoil	0.308013	-0.130387	0.746412	0.16923
284	WF_4_post_O_Trefoil	WF_4_post_C_Coma	-0.224425	-0.596405	0.147554	0.237673
285	WF_4_post_O_Trefoil	WF_4_post_C_Tetrafoil	0.265205	-0.159277	0.689687	0.221433
286	WF_4_post_O_Trefoil	WF_4_post_C_2ndAstig	-0.125538	-0.537265	0.286189	0.550419
287	WF_4_post_O_Trefoil	WF_4_post_C_Spherical	0.11677	-0.168325	0.401865	0.422565
288	WF_4_post_O_Trefoil	WF_6_post_C_Astigmatism	0.0233795	-0.00793644	0.0546955	0.144155
289	WF_4_post_O_Trefoil	WF_6_post_C_TotalHOA	-0.142088	-0.310785	0.0266095	0.0995227
290	WF_4_post_O_Trefoil	WF_6_post_C_Third	0.248034	-0.0254587	0.521527	0.076206
291	WF_4_post_O_Trefoil	WF_6_post_C_Fourth	0.0347244	-0.236317	0.305766	0.801857
292	WF_4_post_O_Trefoil	WF_6_post_C_Trefoil	-0.0678903	-0.262285	0.126504	0.49404
293	WF_4_post_O_Trefoil	WF_6_post_C_Coma	-0.101811	-0.285873	0.0822505	0.278924
294	WF_4_post_O_Trefoil	WF_6_post_C_Tetrafoil	0.0739022	-0.0623837	0.210188	0.288484
295	WF_4_post_O_Trefoil	WF_6_post_C_2ndAstig	0.0438627	-0.0832575	0.170983	0.499227
296	WF_4_post_O_Trefoil	WF_6_post_C_Spherical	0.0340891	-0.120182	0.188361	0.665175
297	WF_4_post_O_Trefoil	Pupil Diameter_post	-0.0056376	-0.0148884	0.00361321	0.233263
298	WF_4_post_O_Coma	Intercept	-0.00486844	-0.17548	0.165743	0.955449
299	WF_4_post_O_Coma	IOL(LS313)	0.0671541	0.0479558	0.0863525	6.1045e-11	*	*
300	WF_4_post_O_Coma	Sex(M)	-0.00130357	-0.0178188	0.0152116	0.877206
301	WF_4_post_O_Coma	Age	-1.3944e-05	-0.00115684	0.00112895	0.980943
302	WF_4_post_O_Coma	SE	0.00176524	-0.0145568	0.0180872	0.832239
303	WF_4_post_O_Coma	CYL	-0.00802699	-0.0285608	0.0125068	0.444033
304	WF_4_post_O_Coma	Corneal Astigmatism	-0.0209484	-0.0459526	0.00405582	0.101354
305	WF_4_post_O_Coma	Axial Length	0.00232972	-0.00307633	0.00773577	0.399292
306	WF_4_post_O_Coma	WF_4_post_C_Astigmatism	0.00629103	-0.0234457	0.0360278	0.678618
307	WF_4_post_O_Coma	WF_4_post_C_TotalHOA	-0.232485	-1.49979	1.03482	0.71936
308	WF_4_post_O_Coma	WF_4_post_C_Third	-0.391961	-1.67574	0.891816	0.549882
309	WF_4_post_O_Coma	WF_4_post_C_Fourth	-0.352237	-1.20388	0.499407	0.418032
310	WF_4_post_O_Coma	WF_4_post_C_Trefoil	0.724592	0.21177	1.23741	0.00586641	*
311	WF_4_post_O_Coma	WF_4_post_C_Coma	0.702292	0.267028	1.13756	0.00167875	*
312	WF_4_post_O_Coma	WF_4_post_C_Tetrafoil	0.293366	-0.202961	0.789692	0.24732
313	WF_4_post_O_Coma	WF_4_post_C_2ndAstig	0.364729	-0.116822	0.846281	0.138426
314	WF_4_post_O_Coma	WF_4_post_C_Spherical	0.142847	-0.189819	0.475512	0.400496
315	WF_4_post_O_Coma	WF_6_post_C_Astigmatism	0.0112636	-0.0252901	0.0478172	0.546213
316	WF_4_post_O_Coma	WF_6_post_C_TotalHOA	-0.00986517	-0.207175	0.187444	0.921982
317	WF_4_post_O_Coma	WF_6_post_C_Third	0.115023	-0.204917	0.434963	0.481422
318	WF_4_post_O_Coma	WF_6_post_C_Fourth	-0.0272335	-0.344443	0.289976	0.86645
319	WF_4_post_O_Coma	WF_6_post_C_Trefoil	-0.197191	-0.424032	0.0296497	0.089186
320	WF_4_post_O_Coma	WF_6_post_C_Coma	-0.0622015	-0.277386	0.152983	0.571319
321	WF_4_post_O_Coma	WF_6_post_C_Tetrafoil	0.0827826	-0.0762779	0.241843	0.3083
322	WF_4_post_O_Coma	WF_6_post_C_2ndAstig	0.0626855	-0.0859282	0.211299	0.408862
323	WF_4_post_O_Coma	WF_6_post_C_Spherical	0.134044	-0.0467932	0.31488	0.147039
324	WF_4_post_O_Coma	Pupil Diameter_post	-0.00871783	-0.0194368	0.00200115	0.112072
325	WF_4_post_O_Tetrafoil	Intercept	0.0303937	-0.0433653	0.104153	0.41975
326	WF_4_post_O_Tetrafoil	IOL(LS313)	0.0214457	0.0131294	0.0297621	6.47101e-07	*	*
327	WF_4_post_O_Tetrafoil	Sex(M)	-0.00224365	-0.0093714	0.00488409	0.537594
328	WF_4_post_O_Tetrafoil	Age	0.000130304	-0.000364476	0.000625084	0.606002
329	WF_4_post_O_Tetrafoil	SE	0.00168729	-0.0054756	0.00885017	0.644539
330	WF_4_post_O_Tetrafoil	CYL	0.00333749	-0.00567429	0.0123493	0.468318
331	WF_4_post_O_Tetrafoil	Corneal Astigmatism	-0.00798541	-0.0189888	0.00301799	0.155651
332	WF_4_post_O_Tetrafoil	Axial Length	0.00036736	-0.00196579	0.0027005	0.757774
333	WF_4_post_O_Tetrafoil	WF_4_post_C_Astigmatism	0.00167243	-0.0114083	0.0147531	0.802251
334	WF_4_post_O_Tetrafoil	WF_4_post_C_TotalHOA	0.185233	-0.37639	0.746857	0.518348
335	WF_4_post_O_Tetrafoil	WF_4_post_C_Third	-0.336616	-0.9049	0.231669	0.246313
336	WF_4_post_O_Tetrafoil	WF_4_post_C_Fourth	-0.142356	-0.517999	0.233287	0.458036
337	WF_4_post_O_Tetrafoil	WF_4_post_C_Trefoil	0.15192	-0.0748594	0.378699	0.189901
338	WF_4_post_O_Tetrafoil	WF_4_post_C_Coma	0.105118	-0.0874447	0.297681	0.285262
339	WF_4_post_O_Tetrafoil	WF_4_post_C_Tetrafoil	0.326965	0.107757	0.546173	0.0036495	*
340	WF_4_post_O_Tetrafoil	WF_4_post_C_2ndAstig	0.122633	-0.0902135	0.33548	0.259432
341	WF_4_post_O_Tetrafoil	WF_4_post_C_Spherical	0.00804064	-0.138361	0.154442	0.914327
342	WF_4_post_O_Tetrafoil	WF_6_post_C_Astigmatism	0.0053968	-0.0106996	0.0214932	0.511447
343	WF_4_post_O_Tetrafoil	WF_6_post_C_TotalHOA	-0.0305816	-0.117834	0.0566708	0.492481
344	WF_4_post_O_Tetrafoil	WF_6_post_C_Third	0.177081	0.035612	0.31855	0.014559	*
345	WF_4_post_O_Tetrafoil	WF_6_post_C_Fourth	0.0705432	-0.0698447	0.210931	0.325255
346	WF_4_post_O_Tetrafoil	WF_6_post_C_Trefoil	-0.130956	-0.230776	-0.0311353	0.0104751	*
347	WF_4_post_O_Tetrafoil	WF_6_post_C_Coma	-0.108655	-0.203682	-0.0136267	0.0255466	*
348	WF_4_post_O_Tetrafoil	WF_6_post_C_Tetrafoil	0.00623395	-0.0637896	0.0762575	0.861563
349	WF_4_post_O_Tetrafoil	WF_6_post_C_2ndAstig	-0.0130611	-0.0786883	0.0525661	0.696677
350	WF_4_post_O_Tetrafoil	WF_6_post_C_Spherical	-0.0324804	-0.112716	0.0477553	0.427976
351	WF_4_post_O_Tetrafoil	Pupil Diameter_post	-0.00475643	-0.00941476	-9.80939e-05	0.0460089	*
352	WF_4_post_O_2ndAstig	Intercept	0.0538913	-0.000141292	0.107924	0.051264
353	WF_4_post_O_2ndAstig	IOL(LS313)	0.00628157	0.000189375	0.0123738	0.0439244	*
354	WF_4_post_O_2ndAstig	Sex(M)	-0.00115151	-0.00637298	0.00406996	0.665785
355	WF_4_post_O_2ndAstig	Age	5.16451e-05	-0.000310808	0.000414099	0.780171
356	WF_4_post_O_2ndAstig	SE	0.00230282	-0.00294439	0.00755003	0.390184
357	WF_4_post_O_2ndAstig	CYL	-0.00519082	-0.0117924	0.0014108	0.12404
358	WF_4_post_O_2ndAstig	Corneal Astigmatism	-0.00748383	-0.0155444	0.000576767	0.0695116
359	WF_4_post_O_2ndAstig	Axial Length	-0.00114665	-0.00285581	0.000562505	0.189251
360	WF_4_post_O_2ndAstig	WF_4_post_C_Astigmatism	-0.00236648	-0.0119488	0.00721587	0.628607
361	WF_4_post_O_2ndAstig	WF_4_post_C_TotalHOA	0.483769	0.072349	0.895189	0.0216744	*
362	WF_4_post_O_2ndAstig	WF_4_post_C_Third	-0.538003	-0.954302	-0.121703	0.011674	*
363	WF_4_post_O_2ndAstig	WF_4_post_C_Fourth	-0.196249	-0.471428	0.0789303	0.162912
364	WF_4_post_O_2ndAstig	WF_4_post_C_Trefoil	0.112543	-0.0535854	0.278671	0.184971
365	WF_4_post_O_2ndAstig	WF_4_post_C_Coma	0.105487	-0.0355758	0.24655	0.143484
366	WF_4_post_O_2ndAstig	WF_4_post_C_Tetrafoil	0.0286944	-0.131887	0.189276	0.726341
367	WF_4_post_O_2ndAstig	WF_4_post_C_2ndAstig	0.364006	0.208084	0.519928	6.26599e-06	*	*
368	WF_4_post_O_2ndAstig	WF_4_post_C_Spherical	-0.0719386	-0.179186	0.0353084	0.189325
369	WF_4_post_O_2ndAstig	WF_6_post_C_Astigmatism	0.00798667	-0.00380483	0.0197782	0.18505
370	WF_4_post_O_2ndAstig	WF_6_post_C_TotalHOA	-0.0573371	-0.121254	0.00658014	0.0794415
371	WF_4_post_O_2ndAstig	WF_6_post_C_Third	0.0905998	-0.0130341	0.194234	0.087364
372	WF_4_post_O_2ndAstig	WF_6_post_C_Fourth	-0.00484179	-0.107684	0.0980001	0.926522
373	WF_4_post_O_2ndAstig	WF_6_post_C_Trefoil	-0.060038	-0.133162	0.0130858	0.108317
374	WF_4_post_O_2ndAstig	WF_6_post_C_Coma	-0.0489078	-0.118521	0.0207053	0.16924
375	WF_4_post_O_2ndAstig	WF_6_post_C_Tetrafoil	0.0421208	-0.00917532	0.0934169	0.10828
376	WF_4_post_O_2ndAstig	WF_6_post_C_2ndAstig	0.074637	0.0265615	0.122713	0.00249099	*
377	WF_4_post_O_2ndAstig	WF_6_post_C_Spherical	0.0463118	-0.0124652	0.105089	0.123265
378	WF_4_post_O_2ndAstig	Pupil Diameter_post	-0.00504252	-0.008455	-0.00163003	0.0039751	*
379	WF_4_post_O_Spherical	Intercept	0.150358	0.0832036	0.217513	1.6998e-05	*	*
380	WF_4_post_O_Spherical	IOL(LS313)	0.0602	0.0526405	0.0677596	2.82211e-39	*	*
381	WF_4_post_O_Spherical	Sex(M)	-0.00191247	-0.0084108	0.00458586	0.564619
382	WF_4_post_O_Spherical	Age	-8.3437e-05	-0.000533415	0.000366541	0.716581
383	WF_4_post_O_Spherical	SE	-0.000494041	-0.00693793	0.00594985	0.88063
384	WF_4_post_O_Spherical	CYL	-0.00387357	-0.0119806	0.00423342	0.349599
385	WF_4_post_O_Spherical	Corneal Astigmatism	-0.00422856	-0.0141059	0.00564879	0.401914
386	WF_4_post_O_Spherical	Axial Length	-0.00166611	-0.00379329	0.000461063	0.126117
387	WF_4_post_O_Spherical	WF_4_post_C_Astigmatism	0.00562851	-0.00611743	0.0173745	0.348187
388	WF_4_post_O_Spherical	WF_4_post_C_TotalHOA	0.43952	-0.0617907	0.94083	0.0864659
389	WF_4_post_O_Spherical	WF_4_post_C_Third	-0.30605	-0.813766	0.201666	0.238083
390	WF_4_post_O_Spherical	WF_4_post_C_Fourth	-0.550935	-0.887516	-0.214354	0.00143926	*
391	WF_4_post_O_Spherical	WF_4_post_C_Trefoil	-0.0843878	-0.287156	0.11838	0.41513
392	WF_4_post_O_Spherical	WF_4_post_C_Coma	-0.0566438	-0.228763	0.115475	0.519262
393	WF_4_post_O_Spherical	WF_4_post_C_Tetrafoil	0.138852	-0.0573537	0.335058	0.166163
394	WF_4_post_O_Spherical	WF_4_post_C_2ndAstig	0.366799	0.17641	0.557189	0.000182403	*	*
395	WF_4_post_O_Spherical	WF_4_post_C_Spherical	0.639409	0.507997	0.770821	1.39881e-19	*	*
396	WF_4_post_O_Spherical	WF_6_post_C_Astigmatism	0.00183999	-0.0126015	0.0162815	0.802926
397	WF_4_post_O_Spherical	WF_6_post_C_TotalHOA	-0.0400009	-0.118014	0.0380124	0.315488
398	WF_4_post_O_Spherical	WF_6_post_C_Third	0.00675086	-0.119753	0.133254	0.916747
399	WF_4_post_O_Spherical	WF_6_post_C_Fourth	0.253074	0.127629	0.378518	9.02035e-05	*	*
400	WF_4_post_O_Spherical	WF_6_post_C_Trefoil	0.0245157	-0.0650929	0.114124	0.592095
401	WF_4_post_O_Spherical	WF_6_post_C_Coma	-0.0324628	-0.117526	0.0526001	0.454881
402	WF_4_post_O_Spherical	WF_6_post_C_Tetrafoil	-0.0847353	-0.147573	-0.0218973	0.00853485	*
403	WF_4_post_O_Spherical	WF_6_post_C_2ndAstig	-0.119617	-0.178364	-0.0608704	7.77837e-05	*	*
404	WF_4_post_O_Spherical	WF_6_post_C_Spherical	-0.135331	-0.206884	-0.0637777	0.000238401	*	*
405	WF_4_post_O_Spherical	Pupil Diameter_post	-0.0250672	-0.0292908	-0.0208436	5.39326e-26	*	*
406	WF_4_post_I_Astigmatism	Intercept	-1.1362	-1.8179	-0.454502	0.00124988	*
407	WF_4_post_I_Astigmatism	IOL(LS313)	-0.14051	-0.217068	-0.0639534	0.000386915	*	*
408	WF_4_post_I_Astigmatism	Sex(M)	0.0317523	-0.0343671	0.0978716	0.347618
409	WF_4_post_I_Astigmatism	Age	0.00160709	-0.00295296	0.00616714	0.490364
410	WF_4_post_I_Astigmatism	SE	-0.0422695	-0.106375	0.0218363	0.196986
411	WF_4_post_I_Astigmatism	CYL	-0.0567709	-0.137385	0.0238432	0.168271
412	WF_4_post_I_Astigmatism	Corneal Astigmatism	-0.0591163	-0.156974	0.0387418	0.237077
413	WF_4_post_I_Astigmatism	Axial Length	0.0150082	-0.00663084	0.0366473	0.175403
414	WF_4_post_I_Astigmatism	WF_4_post_C_Astigmatism	0.182157	0.065729	0.298584	0.00230845	*
415	WF_4_post_I_Astigmatism	WF_4_post_C_TotalHOA	-2.05507	-6.97747	2.86733	0.413672
416	WF_4_post_I_Astigmatism	WF_4_post_C_Third	1.17171	-3.82071	6.16412	0.645754
417	WF_4_post_I_Astigmatism	WF_4_post_C_Fourth	-0.193459	-3.51749	3.13058	0.909236
418	WF_4_post_I_Astigmatism	WF_4_post_C_Trefoil	0.558774	-1.4385	2.55605	0.583749
419	WF_4_post_I_Astigmatism	WF_4_post_C_Coma	0.490624	-1.20339	2.18464	0.570575
420	WF_4_post_I_Astigmatism	WF_4_post_C_Tetrafoil	0.598407	-1.33597	2.53279	0.544624
421	WF_4_post_I_Astigmatism	WF_4_post_C_2ndAstig	0.510727	-1.36516	2.38661	0.593883
422	WF_4_post_I_Astigmatism	WF_4_post_C_Spherical	0.751125	-0.550906	2.05316	0.258838
423	WF_4_post_I_Astigmatism	WF_6_post_C_Astigmatism	-0.126235	-0.269205	0.0167347	0.08427
424	WF_4_post_I_Astigmatism	WF_6_post_C_TotalHOA	-0.891567	-1.66029	-0.122844	0.0235208	*
425	WF_4_post_I_Astigmatism	WF_6_post_C_Third	0.152272	-1.09353	1.39807	0.810784
426	WF_4_post_I_Astigmatism	WF_6_post_C_Fourth	1.15322	-0.080932	2.38737	0.0677491
427	WF_4_post_I_Astigmatism	WF_6_post_C_Trefoil	0.254912	-0.632791	1.14262	0.573854
428	WF_4_post_I_Astigmatism	WF_6_post_C_Coma	0.207422	-0.631523	1.04637	0.628219
429	WF_4_post_I_Astigmatism	WF_6_post_C_Tetrafoil	-0.320083	-0.942353	0.302187	0.313955
430	WF_4_post_I_Astigmatism	WF_6_post_C_2ndAstig	0.0106444	-0.568768	0.590057	0.971294
431	WF_4_post_I_Astigmatism	WF_6_post_C_Spherical	-0.214804	-0.916004	0.486396	0.548568
432	WF_4_post_I_Astigmatism	Pupil Diameter_post	0.0302491	-0.0123107	0.072809	0.164647
433	WF_4_post_I_TotalHOA	Intercept	0.0334682	-0.144549	0.211485	0.712839
434	WF_4_post_I_TotalHOA	IOL(LS313)	0.109322	0.0893156	0.129329	2.66184e-22	*	*
435	WF_4_post_I_TotalHOA	Sex(M)	-0.00488457	-0.0221373	0.0123682	0.579522
436	WF_4_post_I_TotalHOA	Age	0.000526015	-0.000665435	0.00171746	0.387701
437	WF_4_post_I_TotalHOA	SE	-0.00255916	-0.0194131	0.0142948	0.766157
438	WF_4_post_I_TotalHOA	CYL	0.0188942	-0.00230419	0.0400926	0.0814247
439	WF_4_post_I_TotalHOA	Corneal Astigmatism	0.0027525	-0.0230122	0.0285172	0.834247
440	WF_4_post_I_TotalHOA	Axial Length	0.00104209	-0.00460487	0.00668904	0.717924
441	WF_4_post_I_TotalHOA	WF_4_post_C_Astigmatism	0.00372773	-0.0269212	0.0343767	0.8117
442	WF_4_post_I_TotalHOA	WF_4_post_C_TotalHOA	0.656779	-0.643002	1.95656	0.322568
443	WF_4_post_I_TotalHOA	WF_4_post_C_Third	-0.106808	-1.42447	1.21085	0.873844
444	WF_4_post_I_TotalHOA	WF_4_post_C_Fourth	0.446066	-0.430044	1.32218	0.318895
445	WF_4_post_I_TotalHOA	WF_4_post_C_Trefoil	-0.331495	-0.858309	0.19532	0.218152
446	WF_4_post_I_TotalHOA	WF_4_post_C_Coma	0.0251192	-0.421842	0.47208	0.912342
447	WF_4_post_I_TotalHOA	WF_4_post_C_Tetrafoil	0.341575	-0.168554	0.851705	0.19011
448	WF_4_post_I_TotalHOA	WF_4_post_C_2ndAstig	0.0646058	-0.430168	0.55938	0.798131
449	WF_4_post_I_TotalHOA	WF_4_post_C_Spherical	-0.144372	-0.487164	0.19842	0.409578
450	WF_4_post_I_TotalHOA	WF_6_post_C_Astigmatism	-0.0184089	-0.0560594	0.0192416	0.33846
451	WF_4_post_I_TotalHOA	WF_6_post_C_TotalHOA	-0.0185568	-0.221285	0.184171	0.857703
452	WF_4_post_I_TotalHOA	WF_6_post_C_Third	-0.145364	-0.474005	0.183277	0.386471
453	WF_4_post_I_TotalHOA	WF_6_post_C_Fourth	0.630196	0.304532	0.95586	0.00017104	*	*
454	WF_4_post_I_TotalHOA	WF_6_post_C_Trefoil	0.129482	-0.104249	0.363214	0.278203
455	WF_4_post_I_TotalHOA	WF_6_post_C_Coma	0.0769506	-0.144259	0.29816	0.495736
456	WF_4_post_I_TotalHOA	WF_6_post_C_Tetrafoil	-0.430202	-0.59406	-0.266343	4.1295e-07	*	*
457	WF_4_post_I_TotalHOA	WF_6_post_C_2ndAstig	-0.293299	-0.446075	-0.140523	0.000192023	*	*
458	WF_4_post_I_TotalHOA	WF_6_post_C_Spherical	-0.419141	-0.604428	-0.233855	1.1963e-05	*	*
459	WF_4_post_I_TotalHOA	Pupil Diameter_post	-0.0155905	-0.0267325	-0.0044485	0.00647239	*
460	WF_4_post_I_Third	Intercept	0.00848692	-0.154642	0.171616	0.91887
461	WF_4_post_I_Third	IOL(LS313)	0.11326	0.0948869	0.131633	1.09483e-26	*	*
462	WF_4_post_I_Third	Sex(M)	-0.00476534	-0.0205434	0.0110127	0.554503
463	WF_4_post_I_Third	Age	0.000645118	-0.000448352	0.00173859	0.24869
464	WF_4_post_I_Third	SE	-0.00737773	-0.0230952	0.00833969	0.358148
465	WF_4_post_I_Third	CYL	0.0147575	-0.00501699	0.0345321	0.14437
466	WF_4_post_I_Third	Corneal Astigmatism	0.00690039	-0.0172102	0.031011	0.575148
467	WF_4_post_I_Third	Axial Length	0.00151207	-0.00365277	0.00667691	0.566701
468	WF_4_post_I_Third	WF_4_post_C_Astigmatism	0.00277723	-0.0258915	0.031446	0.849507
469	WF_4_post_I_Third	WF_4_post_C_TotalHOA	0.611724	-0.614304	1.83775	0.328673
470	WF_4_post_I_Third	WF_4_post_C_Third	0.0462496	-1.19507	1.28757	0.94182
471	WF_4_post_I_Third	WF_4_post_C_Fourth	0.0819912	-0.740124	0.904106	0.845118
472	WF_4_post_I_Third	WF_4_post_C_Trefoil	-0.44641	-0.942014	0.0491937	0.0782185
473	WF_4_post_I_Third	WF_4_post_C_Coma	-0.0394622	-0.460207	0.381282	0.854235
474	WF_4_post_I_Third	WF_4_post_C_Tetrafoil	0.385102	-0.0943116	0.864516	0.11615
475	WF_4_post_I_Third	WF_4_post_C_2ndAstig	0.181915	-0.283377	0.647208	0.443931
476	WF_4_post_I_Third	WF_4_post_C_Spherical	-0.0150756	-0.335856	0.305705	0.926654
477	WF_4_post_I_Third	WF_6_post_C_Astigmatism	-0.0150187	-0.0502765	0.0202391	0.404269
478	WF_4_post_I_Third	WF_6_post_C_TotalHOA	-0.0270745	-0.217751	0.163602	0.780917
479	WF_4_post_I_Third	WF_6_post_C_Third	-0.196453	-0.505647	0.112741	0.21371
480	WF_4_post_I_Third	WF_6_post_C_Fourth	0.629671	0.322992	0.93635	6.78521e-05	*	*
481	WF_4_post_I_Third	WF_6_post_C_Trefoil	0.189364	-0.0293691	0.408098	0.090507
482	WF_4_post_I_Third	WF_6_post_C_Coma	0.124081	-0.083755	0.331918	0.242612
483	WF_4_post_I_Third	WF_6_post_C_Tetrafoil	-0.418295	-0.571698	-0.264891	1.52257e-07	*	*
484	WF_4_post_I_Third	WF_6_post_C_2ndAstig	-0.308708	-0.452245	-0.165171	3.0611e-05	*	*
485	WF_4_post_I_Third	WF_6_post_C_Spherical	-0.419944	-0.594997	-0.244891	3.51845e-06	*	*
486	WF_4_post_I_Third	Pupil Diameter_post	-0.0153895	-0.0256641	-0.0051149	0.00360565	*
487	WF_4_post_I_Fourth	Intercept	0.0431046	-0.0579499	0.144159	0.40392
488	WF_4_post_I_Fourth	IOL(LS313)	0.0164733	0.00515309	0.0277936	0.00467989	*
489	WF_4_post_I_Fourth	Sex(M)	0.00111182	-0.00872101	0.0109447	0.8248
490	WF_4_post_I_Fourth	Age	0.000160555	-0.000514133	0.000835243	0.641299
491	WF_4_post_I_Fourth	SE	0.00558988	-0.00366098	0.0148407	0.236967
492	WF_4_post_I_Fourth	CYL	0.0112157	-0.000403006	0.0228344	0.0591889
493	WF_4_post_I_Fourth	Corneal Astigmatism	-0.00435244	-0.0183871	0.0096822	0.543626
494	WF_4_post_I_Fourth	Axial Length	-0.000473523	-0.0036891	0.00274205	0.773114
495	WF_4_post_I_Fourth	WF_4_post_C_Astigmatism	0.00221916	-0.0144887	0.018927	0.794737
496	WF_4_post_I_Fourth	WF_4_post_C_TotalHOA	0.10738	-0.590986	0.805747	0.763293
497	WF_4_post_I_Fourth	WF_4_post_C_Third	-0.0477297	-0.757252	0.661792	0.89517
498	WF_4_post_I_Fourth	WF_4_post_C_Fourth	0.774585	0.2999	1.24927	0.00148883	*
499	WF_4_post_I_Fourth	WF_4_post_C_Trefoil	0.0190784	-0.265592	0.303749	0.895557
500	WF_4_post_I_Fourth	WF_4_post_C_Coma	0.0205882	-0.220502	0.261679	0.867157
501	WF_4_post_I_Fourth	WF_4_post_C_Tetrafoil	-0.0657537	-0.341396	0.209888	0.640354
502	WF_4_post_I_Fourth	WF_4_post_C_2ndAstig	-0.150775	-0.418075	0.116524	0.26956
503	WF_4_post_I_Fourth	WF_4_post_C_Spherical	-0.221974	-0.408774	-0.0351746	0.0203311	*
504	WF_4_post_I_Fourth	WF_6_post_C_Astigmatism	-0.0119157	-0.032406	0.00857468	0.255026
505	WF_4_post_I_Fourth	WF_6_post_C_TotalHOA	0.0106073	-0.0990768	0.120291	0.849757
506	WF_4_post_I_Fourth	WF_6_post_C_Third	0.0596923	-0.117711	0.237096	0.50995
507	WF_4_post_I_Fourth	WF_6_post_C_Fourth	0.0973218	-0.0782743	0.272918	0.277991
508	WF_4_post_I_Fourth	WF_6_post_C_Trefoil	-0.0783735	-0.205645	0.048898	0.228129
509	WF_4_post_I_Fourth	WF_6_post_C_Coma	-0.0496721	-0.169327	0.0699832	0.416318
510	WF_4_post_I_Fourth	WF_6_post_C_Tetrafoil	-0.0868385	-0.176049	0.00237169	0.0570901
511	WF_4_post_I_Fourth	WF_6_post_C_2ndAstig	-0.0363123	-0.118957	0.0463325	0.38964
512	WF_4_post_I_Fourth	WF_6_post_C_Spherical	-0.0683058	-0.167471	0.0308592	0.177806
513	WF_4_post_I_Fourth	Pupil Diameter_post	-0.00634609	-0.0125892	-0.00010294	0.0471749	*
514	WF_4_post_I_Trefoil	Intercept	-0.000489709	-0.11077	0.109791	0.99306
515	WF_4_post_I_Trefoil	IOL(LS313)	0.084096	0.0716619	0.0965302	9.99331e-34	*	*
516	WF_4_post_I_Trefoil	Sex(M)	-0.00423447	-0.0148915	0.00642253	0.436544
517	WF_4_post_I_Trefoil	Age	0.000105138	-0.000634629	0.000844905	0.780719
518	WF_4_post_I_Trefoil	SE	-0.0111113	-0.0218209	-0.000401793	0.0426298	*
519	WF_4_post_I_Trefoil	CYL	0.0106044	-0.00286953	0.0240783	0.123689
520	WF_4_post_I_Trefoil	Corneal Astigmatism	0.00945297	-0.00699869	0.0259046	0.260728
521	WF_4_post_I_Trefoil	Axial Length	0.000938873	-0.00254951	0.00442726	0.598113
522	WF_4_post_I_Trefoil	WF_4_post_C_Astigmatism	0.00317417	-0.0163834	0.0227317	0.750563
523	WF_4_post_I_Trefoil	WF_4_post_C_TotalHOA	0.596192	-0.243515	1.4359	0.164784
524	WF_4_post_I_Trefoil	WF_4_post_C_Third	-0.502259	-1.35193	0.347407	0.247279
525	WF_4_post_I_Trefoil	WF_4_post_C_Fourth	0.0100195	-0.55162	0.571659	0.972124
526	WF_4_post_I_Trefoil	WF_4_post_C_Trefoil	0.148667	-0.190401	0.487734	0.390626
527	WF_4_post_I_Trefoil	WF_4_post_C_Coma	0.0752046	-0.212705	0.363114	0.608942
528	WF_4_post_I_Trefoil	WF_4_post_C_Tetrafoil	0.248726	-0.0790215	0.576473	0.137654
529	WF_4_post_I_Trefoil	WF_4_post_C_2ndAstig	0.324577	0.00634094	0.642814	0.0462495	*
530	WF_4_post_I_Trefoil	WF_4_post_C_Spherical	-0.134824	-0.353715	0.0840666	0.22802
531	WF_4_post_I_Trefoil	WF_6_post_C_Astigmatism	-0.0224204	-0.0464869	0.00164598	0.0685712
532	WF_4_post_I_Trefoil	WF_6_post_C_TotalHOA	-0.0386643	-0.169119	0.0917905	0.561616
533	WF_4_post_I_Trefoil	WF_6_post_C_Third	-0.062779	-0.274296	0.148738	0.561058
534	WF_4_post_I_Trefoil	WF_6_post_C_Fourth	0.455062	0.245162	0.664962	2.64664e-05	*	*
535	WF_4_post_I_Trefoil	WF_6_post_C_Trefoil	0.0402273	-0.109018	0.189473	0.597575
536	WF_4_post_I_Trefoil	WF_6_post_C_Coma	0.0317335	-0.110347	0.173814	0.661783
537	WF_4_post_I_Trefoil	WF_6_post_C_Tetrafoil	-0.287813	-0.392508	-0.183118	1.19144e-07	*	*
538	WF_4_post_I_Trefoil	WF_6_post_C_2ndAstig	-0.12428	-0.222402	-0.0261576	0.013438	*
539	WF_4_post_I_Trefoil	WF_6_post_C_Spherical	-0.307091	-0.427055	-0.187127	7.76341e-07	*	*
540	WF_4_post_I_Trefoil	Pupil Diameter_post	-0.00594533	-0.0129102	0.00101955	0.0950584
541	WF_4_post_I_Coma	Intercept	-0.0166028	-0.178016	0.14481	0.840411
542	WF_4_post_I_Coma	IOL(LS313)	0.0746423	0.0565051	0.0927795	3.53568e-14	*	*
543	WF_4_post_I_Coma	Sex(M)	-0.00183496	-0.0174817	0.0138117	0.818431
544	WF_4_post_I_Coma	Age	0.000681172	-0.000398994	0.00176134	0.217696
545	WF_4_post_I_Coma	SE	3.37746e-05	-0.0152216	0.0152891	0.99654
546	WF_4_post_I_Coma	CYL	0.00733155	-0.0118553	0.0265184	0.454341
547	WF_4_post_I_Coma	Corneal Astigmatism	-0.00245891	-0.0257713	0.0208535	0.83632
548	WF_4_post_I_Coma	Axial Length	0.00217576	-0.00294539	0.00729692	0.405962
549	WF_4_post_I_Coma	WF_4_post_C_Astigmatism	0.00263488	-0.0250981	0.0303678	0.852366
550	WF_4_post_I_Coma	WF_4_post_C_TotalHOA	0.426395	-0.748782	1.60157	0.477394
551	WF_4_post_I_Coma	WF_4_post_C_Third	0.17178	-1.0197	1.36326	0.777641
552	WF_4_post_I_Coma	WF_4_post_C_Fourth	-0.155898	-0.948403	0.636606	0.700016
553	WF_4_post_I_Coma	WF_4_post_C_Trefoil	-0.578488	-1.05493	-0.102044	0.0177712	*
554	WF_4_post_I_Coma	WF_4_post_C_Coma	0.0420568	-0.362138	0.446251	0.8385
555	WF_4_post_I_Coma	WF_4_post_C_Tetrafoil	0.34922	-0.112161	0.810601	0.138689
556	WF_4_post_I_Coma	WF_4_post_C_2ndAstig	0.000534166	-0.44694	0.448008	0.998134
557	WF_4_post_I_Coma	WF_4_post_C_Spherical	0.186922	-0.123246	0.49709	0.238213
558	WF_4_post_I_Coma	WF_6_post_C_Astigmatism	0.00531009	-0.0287548	0.039375	0.760118
559	WF_4_post_I_Coma	WF_6_post_C_TotalHOA	-0.0220769	-0.205429	0.161275	0.81355
560	WF_4_post_I_Coma	WF_6_post_C_Third	-0.147634	-0.444844	0.149576	0.330822
561	WF_4_post_I_Coma	WF_6_post_C_Fourth	0.469104	0.17461	0.763599	0.00192131	*
562	WF_4_post_I_Coma	WF_6_post_C_Trefoil	0.19282	-0.018662	0.404303	0.0746678
563	WF_4_post_I_Coma	WF_6_post_C_Coma	0.103401	-0.0966767	0.303479	0.311676
564	WF_4_post_I_Coma	WF_6_post_C_Tetrafoil	-0.304672	-0.452929	-0.156416	6.70241e-05	*	*
565	WF_4_post_I_Coma	WF_6_post_C_2ndAstig	-0.307854	-0.446036	-0.169672	1.59258e-05	*	*
566	WF_4_post_I_Coma	WF_6_post_C_Spherical	-0.292165	-0.459659	-0.124671	0.000693636	*
567	WF_4_post_I_Coma	Pupil Diameter_post	-0.0138561	-0.0239524	-0.00375987	0.00757367	*
568	WF_4_post_I_Tetrafoil	Intercept	0.00219302	-0.0801026	0.0844886	0.958388
569	WF_4_post_I_Tetrafoil	IOL(LS313)	0.0206874	0.0114247	0.02995	1.74119e-05	*	*
570	WF_4_post_I_Tetrafoil	Sex(M)	0.00112737	-0.0068371	0.00909184	0.781696
571	WF_4_post_I_Tetrafoil	Age	0.000378447	-0.000172931	0.000929826	0.179733
572	WF_4_post_I_Tetrafoil	SE	0.00567745	-0.00221069	0.0135656	0.159138
573	WF_4_post_I_Tetrafoil	CYL	0.00577282	-0.00415105	0.0156967	0.254927
574	WF_4_post_I_Tetrafoil	Corneal Astigmatism	-0.00807258	-0.0201612	0.00401603	0.191325
575	WF_4_post_I_Tetrafoil	Axial Length	0.000408655	-0.00219844	0.00301575	0.758953
576	WF_4_post_I_Tetrafoil	WF_4_post_C_Astigmatism	0.00173429	-0.0126416	0.0161102	0.813203
577	WF_4_post_I_Tetrafoil	WF_4_post_C_TotalHOA	0.171307	-0.441924	0.784538	0.58431
578	WF_4_post_I_Tetrafoil	WF_4_post_C_Third	-0.0548116	-0.675928	0.566305	0.862764
579	WF_4_post_I_Tetrafoil	WF_4_post_C_Fourth	-0.0784149	-0.490277	0.333447	0.709215
580	WF_4_post_I_Tetrafoil	WF_4_post_C_Trefoil	-0.0422957	-0.290373	0.205781	0.73842
581	WF_4_post_I_Tetrafoil	WF_4_post_C_Coma	0.00849389	-0.202078	0.219066	0.937022
582	WF_4_post_I_Tetrafoil	WF_4_post_C_Tetrafoil	0.522695	0.282628	0.762762	2.44877e-05	*	*
583	WF_4_post_I_Tetrafoil	WF_4_post_C_2ndAstig	0.077006	-0.155933	0.309945	0.517376
584	WF_4_post_I_Tetrafoil	WF_4_post_C_Spherical	0.00671032	-0.154121	0.167542	0.934865
585	WF_4_post_I_Tetrafoil	WF_6_post_C_Astigmatism	-0.00697447	-0.0246482	0.0106992	0.439696
586	WF_4_post_I_Tetrafoil	WF_6_post_C_TotalHOA	0.00125364	-0.0941929	0.0967002	0.979474
587	WF_4_post_I_Tetrafoil	WF_6_post_C_Third	0.000625333	-0.154146	0.155397	0.993685
588	WF_4_post_I_Tetrafoil	WF_6_post_C_Fourth	0.132706	-0.0207606	0.286172	0.0908484
589	WF_4_post_I_Tetrafoil	WF_6_post_C_Trefoil	-0.026915	-0.136584	0.0827544	0.63076
590	WF_4_post_I_Tetrafoil	WF_6_post_C_Coma	-0.0182185	-0.122298	0.0858613	0.731707
591	WF_4_post_I_Tetrafoil	WF_6_post_C_Tetrafoil	-0.0928249	-0.169728	-0.0159214	0.01846	*
592	WF_4_post_I_Tetrafoil	WF_6_post_C_2ndAstig	-0.0341356	-0.106016	0.0377452	0.352502
593	WF_4_post_I_Tetrafoil	WF_6_post_C_Spherical	-0.0821323	-0.169652	0.0053871	0.0665839
594	WF_4_post_I_Tetrafoil	Pupil Diameter_post	-0.00896576	-0.0141397	-0.00379185	0.00077686	*
595	WF_4_post_I_2ndAstig	Intercept	0.0536316	-0.00365595	0.110919	0.0678833
596	WF_4_post_I_2ndAstig	IOL(LS313)	-0.000503252	-0.00695269	0.00594618	0.878577
597	WF_4_post_I_2ndAstig	Sex(M)	0.00172198	-0.00382107	0.00726504	0.543283
598	WF_4_post_I_2ndAstig	Age	0.000122398	-0.00026149	0.000506286	0.532643
599	WF_4_post_I_2ndAstig	SE	0.00187284	-0.00362833	0.00737401	0.505007
600	WF_4_post_I_2ndAstig	CYL	0.0117169	0.00479589	0.0186379	0.0009939	*
601	WF_4_post_I_2ndAstig	Corneal Astigmatism	-0.00232416	-0.0107577	0.00610935	0.589394
602	WF_4_post_I_2ndAstig	Axial Length	-0.00108075	-0.00289522	0.000733732	0.244411
603	WF_4_post_I_2ndAstig	WF_4_post_C_Astigmatism	-0.00337172	-0.0134005	0.00665705	0.510302
604	WF_4_post_I_2ndAstig	WF_4_post_C_TotalHOA	-0.17146	-0.599637	0.256717	0.432979
605	WF_4_post_I_2ndAstig	WF_4_post_C_Third	0.173968	-0.259657	0.607592	0.432114
606	WF_4_post_I_2ndAstig	WF_4_post_C_Fourth	0.261877	-0.0255365	0.549291	0.0748564
607	WF_4_post_I_2ndAstig	WF_4_post_C_Trefoil	0.0309442	-0.142224	0.204113	0.726334
608	WF_4_post_I_2ndAstig	WF_4_post_C_Coma	-0.0440516	-0.191049	0.102945	0.557275
609	WF_4_post_I_2ndAstig	WF_4_post_C_Tetrafoil	0.0187501	-0.148805	0.186305	0.826499
610	WF_4_post_I_2ndAstig	WF_4_post_C_2ndAstig	0.303648	0.141054	0.466241	0.000284155	*	*
611	WF_4_post_I_2ndAstig	WF_4_post_C_Spherical	-0.131287	-0.24349	-0.0190838	0.0223442	*
612	WF_4_post_I_2ndAstig	WF_6_post_C_Astigmatism	-0.00418703	-0.0165179	0.00814383	0.50609
613	WF_4_post_I_2ndAstig	WF_6_post_C_TotalHOA	0.0631727	-0.00345217	0.129797	0.0638091
614	WF_4_post_I_2ndAstig	WF_6_post_C_Third	-0.0635418	-0.171578	0.0444949	0.249662
615	WF_4_post_I_2ndAstig	WF_6_post_C_Fourth	-0.00251449	-0.109651	0.104622	0.963331
616	WF_4_post_I_2ndAstig	WF_6_post_C_Trefoil	0.0011033	-0.0754066	0.0776132	0.977466
617	WF_4_post_I_2ndAstig	WF_6_post_C_Coma	0.00283412	-0.069807	0.0754753	0.939082
618	WF_4_post_I_2ndAstig	WF_6_post_C_Tetrafoil	-0.0237571	-0.0774106	0.0298965	0.385986
619	WF_4_post_I_2ndAstig	WF_6_post_C_2ndAstig	-0.0324814	-0.0826495	0.0176868	0.205149
620	WF_4_post_I_2ndAstig	WF_6_post_C_Spherical	-0.0213764	-0.0824948	0.039742	0.493404
621	WF_4_post_I_2ndAstig	Pupil Diameter_post	-0.00590798	-0.00951198	-0.00230399	0.00147235	*
622	WF_4_post_I_Spherical	Intercept	0.150358	0.0832034	0.217512	1.69984e-05	*	*
623	WF_4_post_I_Spherical	IOL(LS313)	0.0602	0.0526405	0.0677596	2.82179e-39	*	*
624	WF_4_post_I_Spherical	Sex(M)	-0.00191252	-0.00841084	0.00458581	0.564609
625	WF_4_post_I_Spherical	Age	-8.34384e-05	-0.000533416	0.000366539	0.716576
626	WF_4_post_I_Spherical	SE	-0.00049404	-0.00693793	0.00594985	0.88063
627	WF_4_post_I_Spherical	CYL	-0.00387352	-0.0119805	0.00423347	0.349605
628	WF_4_post_I_Spherical	Corneal Astigmatism	-0.00422857	-0.0141059	0.00564878	0.401914
629	WF_4_post_I_Spherical	Axial Length	-0.00166609	-0.00379326	0.000461085	0.126123
630	WF_4_post_I_Spherical	WF_4_post_C_Astigmatism	0.0056284	-0.00611753	0.0173743	0.348196
631	WF_4_post_I_Spherical	WF_4_post_C_TotalHOA	0.439516	-0.0617939	0.940826	0.0864682
632	WF_4_post_I_Spherical	WF_4_post_C_Third	-0.306048	-0.813764	0.201667	0.238086
633	WF_4_post_I_Spherical	WF_4_post_C_Fourth	-0.550934	-0.887515	-0.214353	0.00143928	*
634	WF_4_post_I_Spherical	WF_4_post_C_Trefoil	-0.0843864	-0.287154	0.118381	0.415137
635	WF_4_post_I_Spherical	WF_4_post_C_Coma	-0.0566428	-0.228762	0.115476	0.519269
636	WF_4_post_I_Spherical	WF_4_post_C_Tetrafoil	0.138853	-0.0573532	0.335058	0.166161
637	WF_4_post_I_Spherical	WF_4_post_C_2ndAstig	0.366799	0.17641	0.557188	0.000182401	*	*
638	WF_4_post_I_Spherical	WF_4_post_C_Spherical	-0.36059	-0.492002	-0.229178	1.27494e-07	*	*
639	WF_4_post_I_Spherical	WF_6_post_C_Astigmatism	0.00184011	-0.0126014	0.0162816	0.802914
640	WF_4_post_I_Spherical	WF_6_post_C_TotalHOA	-0.0400005	-0.118014	0.0380128	0.315493
641	WF_4_post_I_Spherical	WF_6_post_C_Third	0.00675131	-0.119752	0.133255	0.916741
642	WF_4_post_I_Spherical	WF_6_post_C_Fourth	0.253073	0.127629	0.378518	9.02049e-05	*	*
643	WF_4_post_I_Spherical	WF_6_post_C_Trefoil	0.024515	-0.0650936	0.114123	0.592105
644	WF_4_post_I_Spherical	WF_6_post_C_Coma	-0.0324633	-0.117526	0.0525995	0.454874
645	WF_4_post_I_Spherical	WF_6_post_C_Tetrafoil	-0.0847351	-0.147573	-0.0218971	0.00853496	*
646	WF_4_post_I_Spherical	WF_6_post_C_2ndAstig	-0.119617	-0.178364	-0.0608703	7.77844e-05	*	*
647	WF_4_post_I_Spherical	WF_6_post_C_Spherical	-0.135331	-0.206884	-0.0637776	0.000238403	*	*
648	WF_4_post_I_Spherical	Pupil Diameter_post	-0.0250672	-0.0292909	-0.0208436	5.39209e-26	*	*
649	WF_6_post_O_Astigmatism	Intercept	-4.23149	-7.46755	-0.995433	0.0110524	*
650	WF_6_post_O_Astigmatism	IOL(LS313)	-0.242072	-0.606027	0.121883	0.193631
651	WF_6_post_O_Astigmatism	Sex(M)	0.113907	-0.199495	0.427309	0.477057
652	WF_6_post_O_Astigmatism	Age	-0.0056915	-0.0273614	0.0159784	0.607195
653	WF_6_post_O_Astigmatism	SE	-0.0222557	-0.330538	0.286026	0.887551
654	WF_6_post_O_Astigmatism	CYL	0.293007	-0.0947974	0.680812	0.139455
655	WF_6_post_O_Astigmatism	Corneal Astigmatism	-0.0918928	-0.563765	0.37998	0.70289
656	WF_6_post_O_Astigmatism	Axial Length	0.0620682	-0.0405174	0.164654	0.237053
657	WF_6_post_O_Astigmatism	WF_4_post_C_Astigmatism	-0.133097	-0.69434	0.428146	0.642319
658	WF_6_post_O_Astigmatism	WF_4_post_C_TotalHOA	2.49145	-21.3791	26.362	0.838008
659	WF_6_post_O_Astigmatism	WF_4_post_C_Third	2.98763	-21.2007	27.1759	0.808829
660	WF_6_post_O_Astigmatism	WF_4_post_C_Fourth	4.2649	-11.7965	20.3263	0.603025
661	WF_6_post_O_Astigmatism	WF_4_post_C_Trefoil	-5.05687	-14.7225	4.60873	0.30575
662	WF_6_post_O_Astigmatism	WF_4_post_C_Coma	-3.37568	-11.5782	4.82687	0.420346
663	WF_6_post_O_Astigmatism	WF_4_post_C_Tetrafoil	-8.50465	-17.8616	0.852299	0.075562
664	WF_6_post_O_Astigmatism	WF_4_post_C_2ndAstig	-5.75966	-14.8366	3.31732	0.214311
665	WF_6_post_O_Astigmatism	WF_4_post_C_Spherical	-2.31491	-8.59291	3.96308	0.470269
666	WF_6_post_O_Astigmatism	WF_6_post_C_Astigmatism	0.924291	0.234575	1.61401	0.00894807	*
667	WF_6_post_O_Astigmatism	WF_6_post_C_TotalHOA	-1.5955	-5.31457	2.12357	0.400913
668	WF_6_post_O_Astigmatism	WF_6_post_C_Third	-1.95678	-7.98684	4.07329	0.525107
669	WF_6_post_O_Astigmatism	WF_6_post_C_Fourth	-0.961468	-6.93872	5.01579	0.752711
670	WF_6_post_O_Astigmatism	WF_6_post_C_Trefoil	2.83072	-1.45012	7.11156	0.195692
671	WF_6_post_O_Astigmatism	WF_6_post_C_Coma	3.16308	-0.893928	7.2201	0.127237
672	WF_6_post_O_Astigmatism	WF_6_post_C_Tetrafoil	1.2521	-1.74934	4.25354	0.414036
673	WF_6_post_O_Astigmatism	WF_6_post_C_2ndAstig	1.47292	-1.329	4.27484	0.303447
674	WF_6_post_O_Astigmatism	WF_6_post_C_Spherical	-0.0352181	-3.44009	3.36966	0.983835
675	WF_6_post_O_Astigmatism	Pupil Diameter_post	0.645261	0.442259	0.848264	1.74095e-09	*	*
676	WF_6_post_O_TotalHOA	Intercept	5.11887	2.05236	8.18537	0.00122543	*
677	WF_6_post_O_TotalHOA	IOL(LS313)	0.555249	0.210732	0.899765	0.00177314	*
678	WF_6_post_O_TotalHOA	Sex(M)	-0.101555	-0.398856	0.195745	0.503853
679	WF_6_post_O_TotalHOA	Age	0.00370387	-0.0168147	0.0242225	0.723781
680	WF_6_post_O_TotalHOA	SE	0.0718599	-0.217566	0.361286	0.626786
681	WF_6_post_O_TotalHOA	CYL	-0.0336307	-0.397631	0.330369	0.856391
682	WF_6_post_O_TotalHOA	Corneal Astigmatism	-0.0647068	-0.506865	0.377451	0.774385
683	WF_6_post_O_TotalHOA	Axial Length	-0.0473405	-0.144645	0.049964	0.341315
684	WF_6_post_O_TotalHOA	WF_4_post_C_Astigmatism	0.253364	-0.272654	0.779381	0.345693
685	WF_6_post_O_TotalHOA	WF_4_post_C_TotalHOA	-3.50876	-25.7848	18.7673	0.757688
686	WF_6_post_O_TotalHOA	WF_4_post_C_Third	-1.85084	-24.4381	20.7364	0.872482
687	WF_6_post_O_TotalHOA	WF_4_post_C_Fourth	-0.940879	-15.9688	14.087	0.902393
688	WF_6_post_O_TotalHOA	WF_4_post_C_Trefoil	5.89994	-3.13326	14.9331	0.201203
689	WF_6_post_O_TotalHOA	WF_4_post_C_Coma	3.38172	-4.2812	11.0446	0.387556
690	WF_6_post_O_TotalHOA	WF_4_post_C_Tetrafoil	6.47815	-2.26982	15.2261	0.147407
691	WF_6_post_O_TotalHOA	WF_4_post_C_2ndAstig	6.82426	-1.65977	15.3083	0.115655
692	WF_6_post_O_TotalHOA	WF_4_post_C_Spherical	0.0999037	-5.78299	5.9828	0.973464
693	WF_6_post_O_TotalHOA	WF_6_post_C_Astigmatism	-0.612387	-1.25845	0.0336794	0.0639036
694	WF_6_post_O_TotalHOA	WF_6_post_C_TotalHOA	-0.532018	-4.00842	2.94438	0.764362
695	WF_6_post_O_TotalHOA	WF_6_post_C_Third	3.19408	-2.44078	8.82895	0.267204
696	WF_6_post_O_TotalHOA	WF_6_post_C_Fourth	2.28855	-3.29449	7.87159	0.422189
697	WF_6_post_O_TotalHOA	WF_6_post_C_Trefoil	-2.85908	-6.87016	1.15199	0.16314
698	WF_6_post_O_TotalHOA	WF_6_post_C_Coma	-2.36994	-6.16361	1.42374	0.221481
699	WF_6_post_O_TotalHOA	WF_6_post_C_Tetrafoil	-0.374964	-3.18681	2.43689	0.793938
700	WF_6_post_O_TotalHOA	WF_6_post_C_2ndAstig	-1.86654	-4.48661	0.753532	0.163364
701	WF_6_post_O_TotalHOA	WF_6_post_C_Spherical	0.377262	-2.79722	3.55174	0.815934
702	WF_6_post_O_TotalHOA	Pupil Diameter_post	-0.8827	-1.07441	-0.69099	2.26245e-17	*	*
703	WF_6_post_O_Third	Intercept	1.39135	-0.816025	3.59873	0.217912
704	WF_6_post_O_Third	IOL(LS313)	0.273241	0.0250187	0.521462	0.0319119	*
705	WF_6_post_O_Third	Sex(M)	-0.033681	-0.247491	0.180129	0.757803
706	WF_6_post_O_Third	Age	0.00746422	-0.00731557	0.022244	0.323217
707	WF_6_post_O_Third	SE	0.0251168	-0.184892	0.235126	0.814788
708	WF_6_post_O_Third	CYL	-0.00490889	-0.269083	0.259266	0.970966
709	WF_6_post_O_Third	Corneal Astigmatism	-0.0446056	-0.365971	0.27676	0.785722
710	WF_6_post_O_Third	Axial Length	-0.0142515	-0.0842369	0.055734	0.69019
711	WF_6_post_O_Third	WF_4_post_C_Astigmatism	-0.125756	-0.507999	0.256486	0.5194
712	WF_6_post_O_Third	WF_4_post_C_TotalHOA	-1.35201	-17.5993	14.8953	0.87052
713	WF_6_post_O_Third	WF_4_post_C_Third	-4.09727	-20.5624	12.3678	0.625993
714	WF_6_post_O_Third	WF_4_post_C_Fourth	-2.49447	-13.4307	8.44175	0.655063
715	WF_6_post_O_Third	WF_4_post_C_Trefoil	5.46831	-1.11185	12.0485	0.104105
716	WF_6_post_O_Third	WF_4_post_C_Coma	3.18519	-2.39867	8.76904	0.264194
717	WF_6_post_O_Third	WF_4_post_C_Tetrafoil	4.54022	-1.83023	10.9107	0.163187
718	WF_6_post_O_Third	WF_4_post_C_2ndAstig	4.17378	-2.00578	10.3533	0.186287
719	WF_6_post_O_Third	WF_4_post_C_Spherical	0.909756	-3.36584	5.18535	0.676864
720	WF_6_post_O_Third	WF_6_post_C_Astigmatism	-0.0227464	-0.492449	0.446956	0.924427
721	WF_6_post_O_Third	WF_6_post_C_TotalHOA	0.201832	-2.33009	2.73376	0.875918
722	WF_6_post_O_Third	WF_6_post_C_Third	1.4532	-2.65191	5.5583	0.488171
723	WF_6_post_O_Third	WF_6_post_C_Fourth	0.603018	-3.46586	4.6719	0.771596
724	WF_6_post_O_Third	WF_6_post_C_Trefoil	-1.42687	-4.34229	1.48855	0.337991
725	WF_6_post_O_Third	WF_6_post_C_Coma	-0.914819	-3.677	1.84736	0.516604
726	WF_6_post_O_Third	WF_6_post_C_Tetrafoil	0.161291	-1.88275	2.20534	0.877166
727	WF_6_post_O_Third	WF_6_post_C_2ndAstig	-1.58096	-3.48862	0.326702	0.105058
728	WF_6_post_O_Third	WF_6_post_C_Spherical	0.768674	-1.54854	3.08588	0.515945
729	WF_6_post_O_Third	Pupil Diameter_post	-0.358966	-0.497372	-0.22056	6.66651e-07	*	*
730	WF_6_post_O_Fourth	Intercept	5.03373	2.89188	7.17559	6.61022e-06	*	*
731	WF_6_post_O_Fourth	IOL(LS313)	0.3101	0.0698926	0.550307	0.0119913	*
732	WF_6_post_O_Fourth	Sex(M)	-0.0976541	-0.305735	0.110426	0.358636
733	WF_6_post_O_Fourth	Age	-0.00114424	-0.0154569	0.0131684	0.875609
734	WF_6_post_O_Fourth	SE	0.0590097	-0.139652	0.257671	0.560764
735	WF_6_post_O_Fourth	CYL	-0.0162239	-0.265905	0.233457	0.89872
736	WF_6_post_O_Fourth	Corneal Astigmatism	-0.0795912	-0.381916	0.222734	0.60613
737	WF_6_post_O_Fourth	Axial Length	-0.0507182	-0.118795	0.0173588	0.145594
738	WF_6_post_O_Fourth	WF_4_post_C_Astigmatism	0.396579	0.0367738	0.756384	0.0313177	*
739	WF_6_post_O_Fourth	WF_4_post_C_TotalHOA	-3.69547	-18.8165	11.4255	0.632193
740	WF_6_post_O_Fourth	WF_4_post_C_Third	0.984082	-14.3659	16.3341	0.900067
741	WF_6_post_O_Fourth	WF_4_post_C_Fourth	1.08969	-9.15712	11.3365	0.834991
742	WF_6_post_O_Fourth	WF_4_post_C_Trefoil	3.01804	-3.13156	9.16764	0.336657
743	WF_6_post_O_Fourth	WF_4_post_C_Coma	1.85521	-3.35696	7.06738	0.485799
744	WF_6_post_O_Fourth	WF_4_post_C_Tetrafoil	4.11557	-1.84074	10.0719	0.176387
745	WF_6_post_O_Fourth	WF_4_post_C_2ndAstig	4.72786	-1.04766	10.5034	0.109376
746	WF_6_post_O_Fourth	WF_4_post_C_Spherical	-0.13656	-4.15967	3.88655	0.946988
747	WF_6_post_O_Fourth	WF_6_post_C_Astigmatism	-0.694026	-1.13555	-0.252507	0.00220006	*
748	WF_6_post_O_Fourth	WF_6_post_C_TotalHOA	-0.891453	-3.25949	1.47658	0.461024
749	WF_6_post_O_Fourth	WF_6_post_C_Third	2.41585	-1.41849	6.25019	0.217568
750	WF_6_post_O_Fourth	WF_6_post_C_Fourth	2.62664	-1.16995	6.42323	0.175843
751	WF_6_post_O_Fourth	WF_6_post_C_Trefoil	-1.99118	-4.73327	0.750921	0.155409
752	WF_6_post_O_Fourth	WF_6_post_C_Coma	-1.95538	-4.53971	0.628954	0.138836
753	WF_6_post_O_Fourth	WF_6_post_C_Tetrafoil	-0.81384	-2.73584	1.10816	0.407053
754	WF_6_post_O_Fourth	WF_6_post_C_2ndAstig	-0.952551	-2.73744	0.832343	0.29617
755	WF_6_post_O_Fourth	WF_6_post_C_Spherical	-0.43502	-2.58563	1.71559	0.691982
756	WF_6_post_O_Fourth	Pupil Diameter_post	-0.759633	-0.892648	-0.626617	1.20739e-24	*	*
757	WF_6_post_O_Trefoil	Intercept	0.767183	-1.26139	2.79576	0.458959
758	WF_6_post_O_Trefoil	IOL(LS313)	0.267951	0.039228	0.496673	0.0221608	*
759	WF_6_post_O_Trefoil	Sex(M)	-0.0264406	-0.222473	0.169592	0.791631
760	WF_6_post_O_Trefoil	Age	0.00711571	-0.00649208	0.0207235	0.305997
761	WF_6_post_O_Trefoil	SE	0.06316	-0.133839	0.260159	0.530087
762	WF_6_post_O_Trefoil	CYL	-0.0354738	-0.283322	0.212375	0.77921
763	WF_6_post_O_Trefoil	Corneal Astigmatism	0.00876233	-0.293861	0.311386	0.954771
764	WF_6_post_O_Trefoil	Axial Length	-0.0133508	-0.0775187	0.050817	0.683629
765	WF_6_post_O_Trefoil	WF_4_post_C_Astigmatism	-0.165569	-0.525324	0.194187	0.367554
766	WF_6_post_O_Trefoil	WF_4_post_C_TotalHOA	-1.31504	-16.7612	14.1311	0.867554
767	WF_6_post_O_Trefoil	WF_4_post_C_Third	-2.02186	-17.6512	13.6075	0.799967
768	WF_6_post_O_Trefoil	WF_4_post_C_Fourth	-3.88988	-14.2211	6.44133	0.460944
769	WF_6_post_O_Trefoil	WF_4_post_C_Trefoil	3.66981	-2.56724	9.90686	0.24947
770	WF_6_post_O_Trefoil	WF_4_post_C_Coma	1.25726	-4.03875	6.55326	0.641959
771	WF_6_post_O_Trefoil	WF_4_post_C_Tetrafoil	5.7701	-0.258716	11.7989	0.0613671
772	WF_6_post_O_Trefoil	WF_4_post_C_2ndAstig	4.5526	-1.30127	10.4065	0.128188
773	WF_6_post_O_Trefoil	WF_4_post_C_Spherical	2.17614	-1.85029	6.20258	0.29007
774	WF_6_post_O_Trefoil	WF_6_post_C_Astigmatism	-0.04157	-0.484265	0.401125	0.854065
775	WF_6_post_O_Trefoil	WF_6_post_C_TotalHOA	-0.225934	-2.62561	2.17374	0.853681
776	WF_6_post_O_Trefoil	WF_6_post_C_Third	0.251653	-3.63913	4.14244	0.899182
777	WF_6_post_O_Trefoil	WF_6_post_C_Fourth	0.920585	-2.94047	4.78164	0.640514
778	WF_6_post_O_Trefoil	WF_6_post_C_Trefoil	-0.14674	-2.89207	2.59859	0.916614
779	WF_6_post_O_Trefoil	WF_6_post_C_Coma	0.0872062	-2.52632	2.70073	0.947887
780	WF_6_post_O_Trefoil	WF_6_post_C_Tetrafoil	-0.00643403	-1.93227	1.9194	0.994778
781	WF_6_post_O_Trefoil	WF_6_post_C_2ndAstig	-1.4914	-3.29633	0.313526	0.106086
782	WF_6_post_O_Trefoil	WF_6_post_C_Spherical	0.538744	-1.66796	2.74544	0.632534
783	WF_6_post_O_Trefoil	Pupil Diameter_post	-0.251681	-0.379798	-0.123564	0.000136421	*	*
784	WF_6_post_O_Coma	Intercept	0.981884	-0.121597	2.08536	0.0823414
785	WF_6_post_O_Coma	IOL(LS313)	0.0713754	-0.0518994	0.19465	0.257461
786	WF_6_post_O_Coma	Sex(M)	-0.0418872	-0.149836	0.0660618	0.447694
787	WF_6_post_O_Coma	Age	0.000856591	-0.00649439	0.00820758	0.819515
788	WF_6_post_O_Coma	SE	-0.0427079	-0.139422	0.054006	0.387252
789	WF_6_post_O_Coma	CYL	0.0353326	-0.0857762	0.156441	0.567755
790	WF_6_post_O_Coma	Corneal Astigmatism	-0.0992048	-0.24434	0.0459305	0.181083
791	WF_6_post_O_Coma	Axial Length	0.00511202	-0.0301108	0.0403349	0.776294
792	WF_6_post_O_Coma	WF_4_post_C_Astigmatism	-0.00559089	-0.178545	0.167364	0.949512
793	WF_6_post_O_Coma	WF_4_post_C_TotalHOA	-0.552719	-7.66708	6.56164	0.879056
794	WF_6_post_O_Coma	WF_4_post_C_Third	-2.48282	-9.72829	4.76265	0.502234
795	WF_6_post_O_Coma	WF_4_post_C_Fourth	1.29814	-3.57719	6.17348	0.60205
796	WF_6_post_O_Coma	WF_4_post_C_Trefoil	3.10563	0.182867	6.0284	0.0379354	*
797	WF_6_post_O_Coma	WF_4_post_C_Coma	2.51609	0.0481618	4.98402	0.046404	*
798	WF_6_post_O_Coma	WF_4_post_C_Tetrafoil	-0.385585	-3.20772	2.43655	0.789006
799	WF_6_post_O_Coma	WF_4_post_C_2ndAstig	-0.0155433	-2.75604	2.72495	0.991136
800	WF_6_post_O_Coma	WF_4_post_C_Spherical	-1.54579	-3.47946	0.387883	0.117926
801	WF_6_post_O_Coma	WF_6_post_C_Astigmatism	0.110402	-0.101398	0.322201	0.30755
802	WF_6_post_O_Coma	WF_6_post_C_TotalHOA	0.927268	-0.201882	2.05642	0.108281
803	WF_6_post_O_Coma	WF_6_post_C_Third	0.930015	-0.886962	2.74699	0.316392
804	WF_6_post_O_Coma	WF_6_post_C_Fourth	-1.16361	-2.96148	0.634251	0.205376
805	WF_6_post_O_Coma	WF_6_post_C_Trefoil	-1.46143	-2.77657	-0.146295	0.0299803	*
806	WF_6_post_O_Coma	WF_6_post_C_Coma	-0.999562	-2.22734	0.228213	0.111378
807	WF_6_post_O_Coma	WF_6_post_C_Tetrafoil	0.387698	-0.534939	1.31034	0.410645
808	WF_6_post_O_Coma	WF_6_post_C_2ndAstig	0.0882293	-0.760131	0.936589	0.838586
809	WF_6_post_O_Coma	WF_6_post_C_Spherical	1.05568	0.0513506	2.06002	0.0401548	*
810	WF_6_post_O_Coma	Pupil Diameter_post	-0.216609	-0.283532	-0.149687	6.95676e-10	*	*
811	WF_6_post_O_Tetrafoil	Intercept	2.13231	0.590424	3.67419	0.00721317	*
812	WF_6_post_O_Tetrafoil	IOL(LS313)	0.167867	-0.00557034	0.341305	0.0589629
813	WF_6_post_O_Tetrafoil	Sex(M)	-0.0947316	-0.244039	0.0545755	0.214985
814	WF_6_post_O_Tetrafoil	Age	0.0010463	-0.00927977	0.0113724	0.84274
815	WF_6_post_O_Tetrafoil	SE	0.0631896	-0.0838653	0.210245	0.400189
816	WF_6_post_O_Tetrafoil	CYL	-0.0220126	-0.207005	0.16298	0.81571
817	WF_6_post_O_Tetrafoil	Corneal Astigmatism	0.0167338	-0.208407	0.241875	0.884248
818	WF_6_post_O_Tetrafoil	Axial Length	-0.00801522	-0.0568882	0.0408578	0.74818
819	WF_6_post_O_Tetrafoil	WF_4_post_C_Astigmatism	0.246723	-0.0210511	0.514498	0.071674
820	WF_6_post_O_Tetrafoil	WF_4_post_C_TotalHOA	-0.124669	-11.5197	11.2704	0.982902
821	WF_6_post_O_Tetrafoil	WF_4_post_C_Third	-3.40674	-14.9525	8.13902	0.563357
822	WF_6_post_O_Tetrafoil	WF_4_post_C_Fourth	0.690845	-6.97378	8.35547	0.859859
823	WF_6_post_O_Tetrafoil	WF_4_post_C_Trefoil	4.25103	-0.362203	8.86427	0.07162
824	WF_6_post_O_Tetrafoil	WF_4_post_C_Coma	1.72262	-2.19249	5.63773	0.38897
825	WF_6_post_O_Tetrafoil	WF_4_post_C_Tetrafoil	2.68965	-1.776	7.1553	0.238471
826	WF_6_post_O_Tetrafoil	WF_4_post_C_2ndAstig	0.867884	-3.46432	5.20009	0.694776
827	WF_6_post_O_Tetrafoil	WF_4_post_C_Spherical	-1.27988	-4.27525	1.71549	0.402814
828	WF_6_post_O_Tetrafoil	WF_6_post_C_Astigmatism	-0.499489	-0.828583	-0.170395	0.00310492	*
829	WF_6_post_O_Tetrafoil	WF_6_post_C_TotalHOA	-0.820554	-2.59557	0.954468	0.365423
830	WF_6_post_O_Tetrafoil	WF_6_post_C_Third	2.45677	-0.421308	5.33484	0.095059
831	WF_6_post_O_Tetrafoil	WF_6_post_C_Fourth	0.856499	-1.99654	3.70954	0.55658
832	WF_6_post_O_Tetrafoil	WF_6_post_C_Trefoil	-2.04761	-4.0901	-0.00511343	0.0501045
833	WF_6_post_O_Tetrafoil	WF_6_post_C_Coma	-1.34404	-3.28023	0.592157	0.174386
834	WF_6_post_O_Tetrafoil	WF_6_post_C_Tetrafoil	-0.317921	-1.75002	1.11417	0.663709
835	WF_6_post_O_Tetrafoil	WF_6_post_C_2ndAstig	0.0150427	-1.32216	1.35225	0.98242
836	WF_6_post_O_Tetrafoil	WF_6_post_C_Spherical	0.370277	-1.25527	1.99583	0.655502
837	WF_6_post_O_Tetrafoil	Pupil Diameter_post	-0.407137	-0.503902	-0.310372	5.76844e-15	*	*
838	WF_6_post_O_2ndAstig	Intercept	2.60265	1.30202	3.90327	0.000118521	*	*
839	WF_6_post_O_2ndAstig	IOL(LS313)	0.114891	-0.031505	0.261286	0.125372
840	WF_6_post_O_2ndAstig	Sex(M)	-0.0383141	-0.164184	0.0875552	0.551449
841	WF_6_post_O_2ndAstig	Age	-0.00199862	-0.010713	0.00671576	0.653489
842	WF_6_post_O_2ndAstig	SE	0.0517567	-0.0729437	0.176457	0.416449
843	WF_6_post_O_2ndAstig	CYL	-0.0750354	-0.231918	0.0818474	0.349127
844	WF_6_post_O_2ndAstig	Corneal Astigmatism	-0.0419124	-0.233026	0.149201	0.667543
845	WF_6_post_O_2ndAstig	Axial Length	-0.0212898	-0.062492	0.0199124	0.312413
846	WF_6_post_O_2ndAstig	WF_4_post_C_Astigmatism	0.0759031	-0.15137	0.303176	0.513112
847	WF_6_post_O_2ndAstig	WF_4_post_C_TotalHOA	-4.59529	-14.2913	5.10071	0.353474
848	WF_6_post_O_2ndAstig	WF_4_post_C_Third	2.42304	-7.39745	12.2435	0.628925
849	WF_6_post_O_2ndAstig	WF_4_post_C_Fourth	1.14944	-5.36212	7.66099	0.729531
850	WF_6_post_O_2ndAstig	WF_4_post_C_Trefoil	1.88595	-2.03633	5.80822	0.346519
851	WF_6_post_O_2ndAstig	WF_4_post_C_Coma	1.80135	-1.52798	5.13068	0.289544
852	WF_6_post_O_2ndAstig	WF_4_post_C_Tetrafoil	2.4463	-1.34926	6.24187	0.207204
853	WF_6_post_O_2ndAstig	WF_4_post_C_2ndAstig	2.24435	-1.43856	5.92725	0.232993
854	WF_6_post_O_2ndAstig	WF_4_post_C_Spherical	0.0261495	-2.5165	2.5688	0.983928
855	WF_6_post_O_2ndAstig	WF_6_post_C_Astigmatism	-0.180329	-0.459743	0.0990841	0.206615
856	WF_6_post_O_2ndAstig	WF_6_post_C_TotalHOA	0.0134804	-1.49559	1.52255	0.986039
857	WF_6_post_O_2ndAstig	WF_6_post_C_Third	1.47992	-0.967125	3.92696	0.236547
858	WF_6_post_O_2ndAstig	WF_6_post_C_Fourth	0.956049	-1.47039	3.38249	0.440395
859	WF_6_post_O_2ndAstig	WF_6_post_C_Trefoil	-1.38474	-3.11855	0.349063	0.118279
860	WF_6_post_O_2ndAstig	WF_6_post_C_Coma	-1.77305	-3.41859	-0.127509	0.0352918	*
861	WF_6_post_O_2ndAstig	WF_6_post_C_Tetrafoil	-0.354309	-1.57012	0.861497	0.568195
862	WF_6_post_O_2ndAstig	WF_6_post_C_2ndAstig	0.111043	-1.02542	1.2475	0.848218
863	WF_6_post_O_2ndAstig	WF_6_post_C_Spherical	-0.269161	-1.65299	1.11467	0.703232
864	WF_6_post_O_2ndAstig	Pupil Diameter_post	-0.410794	-0.492572	-0.329016	1.03941e-19	*	*
865	WF_6_post_O_Spherical	Intercept	2.97082	1.60536	4.33628	3.07146e-05	*	*
866	WF_6_post_O_Spherical	IOL(LS313)	0.189522	0.035785	0.343258	0.016493	*
867	WF_6_post_O_Spherical	Sex(M)	-0.0371178	-0.169228	0.0949923	0.582505
868	WF_6_post_O_Spherical	Age	0.00246819	-0.0066824	0.0116188	0.597577
869	WF_6_post_O_Spherical	SE	-0.0189189	-0.150126	0.112289	0.77763
870	WF_6_post_O_Spherical	CYL	0.0876138	-0.0774591	0.252687	0.298881
871	WF_6_post_O_Spherical	Corneal Astigmatism	-0.0959252	-0.297097	0.105246	0.350566
872	WF_6_post_O_Spherical	Axial Length	-0.0609835	-0.104229	-0.0177382	0.0062785	*
873	WF_6_post_O_Spherical	WF_4_post_C_Astigmatism	0.314486	0.075266	0.553706	0.0103383	*
874	WF_6_post_O_Spherical	WF_4_post_C_TotalHOA	1.51568	-8.70107	11.7324	0.771372
875	WF_6_post_O_Spherical	WF_4_post_C_Third	-0.81541	-11.1616	9.53082	0.877312
876	WF_6_post_O_Spherical	WF_4_post_C_Fourth	-1.43506	-8.29167	5.42155	0.681859
877	WF_6_post_O_Spherical	WF_4_post_C_Trefoil	-0.663615	-4.7952	3.46797	0.753059
878	WF_6_post_O_Spherical	WF_4_post_C_Coma	-0.159565	-3.6668	3.34767	0.928988
879	WF_6_post_O_Spherical	WF_4_post_C_Tetrafoil	1.99746	-2.00001	5.99493	0.327964
880	WF_6_post_O_Spherical	WF_4_post_C_2ndAstig	4.54804	0.66883	8.42725	0.0220592	*
881	WF_6_post_O_Spherical	WF_4_post_C_Spherical	0.40502	-2.27145	3.08149	0.766927
882	WF_6_post_O_Spherical	WF_6_post_C_Astigmatism	-0.478691	-0.772837	-0.184545	0.00153586	*
883	WF_6_post_O_Spherical	WF_6_post_C_TotalHOA	-0.6004	-2.18998	0.98918	0.459527
884	WF_6_post_O_Spherical	WF_6_post_C_Third	0.899091	-1.67853	3.47671	0.494567
885	WF_6_post_O_Spherical	WF_6_post_C_Fourth	1.99939	-0.556858	4.55563	0.126026
886	WF_6_post_O_Spherical	WF_6_post_C_Trefoil	-0.345341	-2.17039	1.47971	0.710927
887	WF_6_post_O_Spherical	WF_6_post_C_Coma	-0.546006	-2.27904	1.18703	0.537234
888	WF_6_post_O_Spherical	WF_6_post_C_Tetrafoil	-0.418749	-1.69861	0.861114	0.521709
889	WF_6_post_O_Spherical	WF_6_post_C_2ndAstig	-1.9258	-3.12268	-0.728915	0.00172931	*
890	WF_6_post_O_Spherical	WF_6_post_C_Spherical	-0.29519	-1.75362	1.16324	0.691788
891	WF_6_post_O_Spherical	Pupil Diameter_post	-0.356237	-0.442159	-0.270316	1.87398e-14	*	*
892	WF_6_post_I_Astigmatism	Intercept	-4.92482	-8.03264	-1.81699	0.00214036	*
893	WF_6_post_I_Astigmatism	IOL(LS313)	-0.363782	-0.713636	-0.0139287	0.0426273	*
894	WF_6_post_I_Astigmatism	Sex(M)	0.14434	-0.156389	0.445069	0.347921
895	WF_6_post_I_Astigmatism	Age	-0.00128771	-0.0221124	0.019537	0.903636
896	WF_6_post_I_Astigmatism	SE	-0.0999434	-0.398205	0.198319	0.511727
897	WF_6_post_I_Astigmatism	CYL	0.123735	-0.251506	0.498976	0.51847
898	WF_6_post_I_Astigmatism	Corneal Astigmatism	-0.126559	-0.583756	0.330638	0.587736
899	WF_6_post_I_Astigmatism	Axial Length	0.0523982	-0.0460431	0.150839	0.298021
900	WF_6_post_I_Astigmatism	WF_4_post_C_Astigmatism	-0.199122	-0.742809	0.344565	0.473277
901	WF_6_post_I_Astigmatism	WF_4_post_C_TotalHOA	3.34415	-19.8619	26.5502	0.777739
902	WF_6_post_I_Astigmatism	WF_4_post_C_Third	5.29426	-18.208	28.7965	0.659065
903	WF_6_post_I_Astigmatism	WF_4_post_C_Fourth	1.35517	-14.2247	16.935	0.864712
904	WF_6_post_I_Astigmatism	WF_4_post_C_Trefoil	-7.63607	-17.0221	1.74999	0.111565
905	WF_6_post_I_Astigmatism	WF_4_post_C_Coma	-5.3668	-13.3342	2.60058	0.187474
906	WF_6_post_I_Astigmatism	WF_4_post_C_Tetrafoil	-5.61089	-14.6931	3.47132	0.226632
907	WF_6_post_I_Astigmatism	WF_4_post_C_2ndAstig	-6.98624	-15.7993	1.82679	0.121007
908	WF_6_post_I_Astigmatism	WF_4_post_C_Spherical	-1.04752	-7.13025	5.03522	0.73589
909	WF_6_post_I_Astigmatism	WF_6_post_C_Astigmatism	0.55286	-0.115603	1.22132	0.105786
910	WF_6_post_I_Astigmatism	WF_6_post_C_TotalHOA	-1.01906	-4.63027	2.59214	0.580489
911	WF_6_post_I_Astigmatism	WF_6_post_C_Third	-1.99301	-7.84882	3.86279	0.505087
912	WF_6_post_I_Astigmatism	WF_6_post_C_Fourth	-2.46705	-8.27389	3.33978	0.405483
913	WF_6_post_I_Astigmatism	WF_6_post_C_Trefoil	2.67555	-1.4722	6.82329	0.206849
914	WF_6_post_I_Astigmatism	WF_6_post_C_Coma	2.92226	-1.01522	6.85975	0.146521
915	WF_6_post_I_Astigmatism	WF_6_post_C_Tetrafoil	1.24579	-1.66283	4.15441	0.401693
916	WF_6_post_I_Astigmatism	WF_6_post_C_2ndAstig	0.990475	-1.72887	3.70982	0.475691
917	WF_6_post_I_Astigmatism	WF_6_post_C_Spherical	0.863236	-2.44905	4.17552	0.60976
918	WF_6_post_I_Astigmatism	Pupil Diameter_post	0.781499	0.586024	0.976974	9.907e-14	*	*
919	WF_6_post_I_TotalHOA	Intercept	4.61693	1.50413	7.72972	0.00398701	*
920	WF_6_post_I_TotalHOA	IOL(LS313)	0.542005	0.192546	0.891464	0.0026102	*
921	WF_6_post_I_TotalHOA	Sex(M)	-0.116428	-0.41846	0.185603	0.450711
922	WF_6_post_I_TotalHOA	Age	0.00375069	-0.0170663	0.0245677	0.724276
923	WF_6_post_I_TotalHOA	SE	0.061149	-0.230628	0.352926	0.681465
924	WF_6_post_I_TotalHOA	CYL	-0.0289062	-0.395778	0.337966	0.877348
925	WF_6_post_I_TotalHOA	Corneal Astigmatism	-0.0708392	-0.515924	0.374246	0.755234
926	WF_6_post_I_TotalHOA	Axial Length	-0.0362831	-0.135123	0.0625573	0.472576
927	WF_6_post_I_TotalHOA	WF_4_post_C_Astigmatism	0.324487	-0.205096	0.85407	0.230464
928	WF_6_post_I_TotalHOA	WF_4_post_C_TotalHOA	-4.88761	-27.2454	17.4702	0.668534
929	WF_6_post_I_TotalHOA	WF_4_post_C_Third	-2.23543	-24.9162	20.4453	0.846914
930	WF_6_post_I_TotalHOA	WF_4_post_C_Fourth	1.84954	-13.2613	16.9604	0.810525
931	WF_6_post_I_TotalHOA	WF_4_post_C_Trefoil	6.70908	-2.36751	15.7857	0.148158
932	WF_6_post_I_TotalHOA	WF_4_post_C_Coma	4.15013	-3.5471	11.8474	0.29123
933	WF_6_post_I_TotalHOA	WF_4_post_C_Tetrafoil	4.1835	-4.6077	12.9747	0.351509
934	WF_6_post_I_TotalHOA	WF_4_post_C_2ndAstig	5.24338	-3.28157	13.7683	0.228687
935	WF_6_post_I_TotalHOA	WF_4_post_C_Spherical	-1.0888	-7.01095	4.83335	0.718769
936	WF_6_post_I_TotalHOA	WF_6_post_C_Astigmatism	-0.696207	-1.34641	-0.0460082	0.0364468	*
937	WF_6_post_I_TotalHOA	WF_6_post_C_TotalHOA	0.0551225	-3.43867	3.54891	0.975345
938	WF_6_post_I_TotalHOA	WF_6_post_C_Third	2.70038	-2.96072	8.36148	0.350367
939	WF_6_post_I_TotalHOA	WF_6_post_C_Fourth	3.65815	-1.94929	9.26558	0.201737
940	WF_6_post_I_TotalHOA	WF_6_post_C_Trefoil	-2.94833	-6.98573	1.08907	0.153097
941	WF_6_post_I_TotalHOA	WF_6_post_C_Coma	-2.28333	-6.09643	1.52976	0.241195
942	WF_6_post_I_TotalHOA	WF_6_post_C_Tetrafoil	-1.27652	-4.1066	1.55356	0.377172
943	WF_6_post_I_TotalHOA	WF_6_post_C_2ndAstig	-1.66448	-4.29798	0.96902	0.216116
944	WF_6_post_I_TotalHOA	WF_6_post_C_Spherical	-1.04957	-4.23332	2.13419	0.518563
945	WF_6_post_I_TotalHOA	Pupil Diameter_post	-0.847807	-1.04191	-0.653706	5.71965e-16	*	*
946	WF_6_post_I_Third	Intercept	1.37931	-0.857072	3.61568	0.227956
947	WF_6_post_I_Third	IOL(LS313)	0.289349	0.03808	0.540617	0.024876	*
948	WF_6_post_I_Third	Sex(M)	-0.0628045	-0.279609	0.154	0.570779
949	WF_6_post_I_Third	Age	0.00749817	-0.00746657	0.0224629	0.327041
950	WF_6_post_I_Third	SE	-0.00134402	-0.212539	0.209851	0.990054
951	WF_6_post_I_Third	CYL	0.0184749	-0.247142	0.284092	0.891632
952	WF_6_post_I_Third	Corneal Astigmatism	-0.0722744	-0.394958	0.250409	0.660892
953	WF_6_post_I_Third	Axial Length	-0.0118771	-0.0828364	0.0590822	0.743181
954	WF_6_post_I_Third	WF_4_post_C_Astigmatism	-0.0217266	-0.405605	0.362151	0.911725
955	WF_6_post_I_Third	WF_4_post_C_TotalHOA	-1.1908	-17.4517	15.07	0.88594
956	WF_6_post_I_Third	WF_4_post_C_Third	-3.94929	-20.4367	12.5381	0.638969
957	WF_6_post_I_Third	WF_4_post_C_Fourth	0.236522	-10.7317	11.2047	0.966307
958	WF_6_post_I_Third	WF_4_post_C_Trefoil	4.84311	-1.75025	11.4365	0.150701
959	WF_6_post_I_Third	WF_4_post_C_Coma	3.07512	-2.51821	8.66846	0.281848
960	WF_6_post_I_Third	WF_4_post_C_Tetrafoil	1.57214	-4.81293	7.95721	0.629637
961	WF_6_post_I_Third	WF_4_post_C_2ndAstig	2.57232	-3.62017	8.76482	0.416011
962	WF_6_post_I_Third	WF_4_post_C_Spherical	-0.560127	-4.8534	3.73315	0.7983
963	WF_6_post_I_Third	WF_6_post_C_Astigmatism	-0.132037	-0.60354	0.339466	0.583392
964	WF_6_post_I_Third	WF_6_post_C_TotalHOA	0.644269	-1.89313	3.18167	0.618984
965	WF_6_post_I_Third	WF_6_post_C_Third	0.561641	-3.55131	4.67459	0.789104
966	WF_6_post_I_Third	WF_6_post_C_Fourth	1.85727	-2.21796	5.93249	0.372235
967	WF_6_post_I_Third	WF_6_post_C_Trefoil	-1.35309	-4.28035	1.57417	0.365471
968	WF_6_post_I_Third	WF_6_post_C_Coma	-0.760852	-3.52979	2.00808	0.590469
969	WF_6_post_I_Third	WF_6_post_C_Tetrafoil	-0.425319	-2.47741	1.62677	0.684782
970	WF_6_post_I_Third	WF_6_post_C_2ndAstig	-1.56453	-3.47687	0.347811	0.109575
971	WF_6_post_I_Third	WF_6_post_C_Spherical	-0.246648	-2.56406	2.07077	0.834861
972	WF_6_post_I_Third	Pupil Diameter_post	-0.375694	-0.515537	-0.235852	2.72115e-07	*	*
973	WF_6_post_I_Fourth	Intercept	4.44596	2.2621	6.62983	8.70326e-05	*	*
974	WF_6_post_I_Fourth	IOL(LS313)	0.268195	0.0235073	0.512883	0.0326106	*
975	WF_6_post_I_Fourth	Sex(M)	-0.0882928	-0.300726	0.124141	0.416135
976	WF_6_post_I_Fourth	Age	-0.00139286	-0.0159757	0.0131899	0.851645
977	WF_6_post_I_Fourth	SE	0.0769194	-0.123483	0.277322	0.452307
978	WF_6_post_I_Fourth	CYL	-0.0287906	-0.280522	0.222941	0.82274
979	WF_6_post_I_Fourth	Corneal Astigmatism	-0.0659591	-0.370169	0.238251	0.671078
980	WF_6_post_I_Fourth	Axial Length	-0.0407402	-0.110217	0.0287368	0.251601
981	WF_6_post_I_Fourth	WF_4_post_C_Astigmatism	0.390605	0.0284714	0.752738	0.0350988	*
982	WF_6_post_I_Fourth	WF_4_post_C_TotalHOA	-4.90849	-20.06	10.243	0.525822
983	WF_6_post_I_Fourth	WF_4_post_C_Third	-0.281152	-15.6724	15.1101	0.971457
984	WF_6_post_I_Fourth	WF_4_post_C_Fourth	2.05824	-8.23482	12.3513	0.695312
985	WF_6_post_I_Fourth	WF_4_post_C_Trefoil	4.77766	-1.39581	10.9511	0.130075
986	WF_6_post_I_Fourth	WF_4_post_C_Coma	2.91785	-2.3113	8.14701	0.274747
987	WF_6_post_I_Fourth	WF_4_post_C_Tetrafoil	3.31592	-2.66222	9.29406	0.277607
988	WF_6_post_I_Fourth	WF_4_post_C_2ndAstig	4.10746	-1.68957	9.90449	0.165664
989	WF_6_post_I_Fourth	WF_4_post_C_Spherical	-0.605199	-4.65403	3.44364	0.76969
990	WF_6_post_I_Fourth	WF_6_post_C_Astigmatism	-0.69417	-1.13833	-0.250008	0.00233122	*
991	WF_6_post_I_Fourth	WF_6_post_C_TotalHOA	-0.514677	-2.89305	1.86369	0.671682
992	WF_6_post_I_Fourth	WF_6_post_C_Third	2.49992	-1.34772	6.34757	0.203579
993	WF_6_post_I_Fourth	WF_6_post_C_Fourth	2.66198	-1.14668	6.47063	0.171476
994	WF_6_post_I_Fourth	WF_6_post_C_Trefoil	-2.18256	-4.94135	0.576229	0.121751
995	WF_6_post_I_Fourth	WF_6_post_C_Coma	-1.97316	-4.568	0.621674	0.13688
996	WF_6_post_I_Fourth	WF_6_post_C_Tetrafoil	-1.01604	-2.94977	0.917687	0.303678
997	WF_6_post_I_Fourth	WF_6_post_C_2ndAstig	-0.660245	-2.45246	1.13197	0.470669
998	WF_6_post_I_Fourth	WF_6_post_C_Spherical	-0.886507	-3.03861	1.2656	0.419962
999	WF_6_post_I_Fourth	Pupil Diameter_post	-0.689619	-0.82467	-0.554568	1.12821e-20	*	*
1000	WF_6_post_I_Trefoil	Intercept	0.678716	-1.35866	2.71609	0.51446
1001	WF_6_post_I_Trefoil	IOL(LS313)	0.27777	0.0482242	0.507315	0.0184804	*
1002	WF_6_post_I_Trefoil	Sex(M)	-0.0383617	-0.235363	0.15864	0.703093
1003	WF_6_post_I_Trefoil	Age	0.00738873	-0.0062712	0.0210487	0.29014
1004	WF_6_post_I_Trefoil	SE	0.0214498	-0.175347	0.218247	0.830952
1005	WF_6_post_I_Trefoil	CYL	-0.00191048	-0.249509	0.245688	0.987942
1006	WF_6_post_I_Trefoil	Corneal Astigmatism	-0.0233548	-0.325382	0.278673	0.879611
1007	WF_6_post_I_Trefoil	Axial Length	-0.00681877	-0.0713056	0.0576681	0.836016
1008	WF_6_post_I_Trefoil	WF_4_post_C_Astigmatism	-0.0646288	-0.42373	0.294473	0.724465
1009	WF_6_post_I_Trefoil	WF_4_post_C_TotalHOA	-0.509253	-15.8857	14.8672	0.948274
1010	WF_6_post_I_Trefoil	WF_4_post_C_Third	-3.30435	-18.8695	12.2608	0.677558
1011	WF_6_post_I_Trefoil	WF_4_post_C_Fourth	-2.08652	-12.389	8.21592	0.691609
1012	WF_6_post_I_Trefoil	WF_4_post_C_Trefoil	3.68164	-2.53182	9.8951	0.246162
1013	WF_6_post_I_Trefoil	WF_4_post_C_Coma	1.91891	-3.35639	7.19421	0.47627
1014	WF_6_post_I_Trefoil	WF_4_post_C_Tetrafoil	3.49773	-2.51144	9.5069	0.254591
1015	WF_6_post_I_Trefoil	WF_4_post_C_2ndAstig	3.47855	-2.3544	9.3115	0.243124
1016	WF_6_post_I_Trefoil	WF_4_post_C_Spherical	0.759302	-3.25907	4.77768	0.711314
1017	WF_6_post_I_Trefoil	WF_6_post_C_Astigmatism	-0.143836	-0.585551	0.297879	0.523683
1018	WF_6_post_I_Trefoil	WF_6_post_C_TotalHOA	0.0500309	-2.34051	2.44057	0.967299
1019	WF_6_post_I_Trefoil	WF_6_post_C_Third	-0.206651	-4.08299	3.66969	0.916831
1020	WF_6_post_I_Trefoil	WF_6_post_C_Fourth	2.42402	-1.42138	6.26942	0.217329
1021	WF_6_post_I_Trefoil	WF_6_post_C_Trefoil	-0.379484	-3.11948	2.36052	0.786182
1022	WF_6_post_I_Trefoil	WF_6_post_C_Coma	0.0917813	-2.51328	2.69684	0.944979
1023	WF_6_post_I_Trefoil	WF_6_post_C_Tetrafoil	-0.752405	-2.67418	1.16937	0.443314
1024	WF_6_post_I_Trefoil	WF_6_post_C_2ndAstig	-1.38256	-3.18167	0.416549	0.132777
1025	WF_6_post_I_Trefoil	WF_6_post_C_Spherical	-0.700491	-2.89638	1.49539	0.532156
1026	WF_6_post_I_Trefoil	Pupil Diameter_post	-0.273472	-0.401908	-0.145036	4.02948e-05	*	*
1027	WF_6_post_I_Coma	Intercept	1.06715	-0.042015	2.17632	0.0604774
1028	WF_6_post_I_Coma	IOL(LS313)	0.0810507	-0.0428437	0.204945	0.200905
1029	WF_6_post_I_Coma	Sex(M)	-0.0645795	-0.173123	0.0439638	0.244777
1030	WF_6_post_I_Coma	Age	0.00159686	-0.00579122	0.00898493	0.672184
1031	WF_6_post_I_Coma	SE	-0.0392596	-0.136202	0.0576826	0.427786
1032	WF_6_post_I_Coma	CYL	0.0225973	-0.0987713	0.143966	0.715351
1033	WF_6_post_I_Coma	Corneal Astigmatism	-0.0789744	-0.224348	0.0663995	0.287615
1034	WF_6_post_I_Coma	Axial Length	-0.0010273	-0.0364377	0.0343831	0.954702
1035	WF_6_post_I_Coma	WF_4_post_C_Astigmatism	0.0362184	-0.137033	0.209469	0.682212
1036	WF_6_post_I_Coma	WF_4_post_C_TotalHOA	-2.26086	-9.38077	4.85906	0.534094
1037	WF_6_post_I_Coma	WF_4_post_C_Third	-0.59992	-7.85206	6.65222	0.871288
1038	WF_6_post_I_Coma	WF_4_post_C_Fourth	3.69096	-1.19031	8.57223	0.13915
1039	WF_6_post_I_Coma	WF_4_post_C_Trefoil	2.61828	-0.308232	5.5448	0.0802972
1040	WF_6_post_I_Coma	WF_4_post_C_Coma	1.95046	-0.52013	4.42104	0.122621
1041	WF_6_post_I_Coma	WF_4_post_C_Tetrafoil	-2.15795	-4.98299	0.667085	0.135197
1042	WF_6_post_I_Coma	WF_4_post_C_2ndAstig	-0.863987	-3.60767	1.8797	0.53747
1043	WF_6_post_I_Coma	WF_4_post_C_Spherical	-2.13016	-4.06717	-0.193158	0.0317115	*
1044	WF_6_post_I_Coma	WF_6_post_C_Astigmatism	0.0330724	-0.179075	0.24522	0.760103
1045	WF_6_post_I_Coma	WF_6_post_C_TotalHOA	1.19627	0.0654521	2.32709	0.0387749	*
1046	WF_6_post_I_Coma	WF_6_post_C_Third	0.769408	-1.04957	2.58838	0.407597
1047	WF_6_post_I_Coma	WF_6_post_C_Fourth	-0.80076	-2.60063	0.999111	0.383763
1048	WF_6_post_I_Coma	WF_6_post_C_Trefoil	-1.51244	-2.82967	-0.195209	0.024959	*
1049	WF_6_post_I_Coma	WF_6_post_C_Coma	-1.1803	-2.40954	0.0489379	0.0606015
1050	WF_6_post_I_Coma	WF_6_post_C_Tetrafoil	0.400752	-0.52344	1.32494	0.39588
1051	WF_6_post_I_Coma	WF_6_post_C_2ndAstig	-0.147322	-0.996729	0.702086	0.734085
1052	WF_6_post_I_Coma	WF_6_post_C_Spherical	0.835784	-0.168951	1.84052	0.103982
1053	WF_6_post_I_Coma	Pupil Diameter_post	-0.221368	-0.288552	-0.154184	3.59465e-10	*	*
1054	WF_6_post_I_Tetrafoil	Intercept	1.9887	0.454842	3.52257	0.0116906	*
1055	WF_6_post_I_Tetrafoil	IOL(LS313)	0.153536	-0.0190021	0.326074	0.0823506
1056	WF_6_post_I_Tetrafoil	Sex(M)	-0.0919327	-0.240461	0.0565954	0.226372
1057	WF_6_post_I_Tetrafoil	Age	0.00201088	-0.00826158	0.0122833	0.701545
1058	WF_6_post_I_Tetrafoil	SE	0.0494485	-0.0968608	0.195758	0.508093
1059	WF_6_post_I_Tetrafoil	CYL	-0.0163189	-0.200374	0.167736	0.862128
1060	WF_6_post_I_Tetrafoil	Corneal Astigmatism	-0.0160816	-0.240087	0.207924	0.888168
1061	WF_6_post_I_Tetrafoil	Axial Length	-0.00496576	-0.0535838	0.0436523	0.841516
1062	WF_6_post_I_Tetrafoil	WF_4_post_C_Astigmatism	0.26391	-0.00251318	0.530333	0.0528897
1063	WF_6_post_I_Tetrafoil	WF_4_post_C_TotalHOA	-0.954195	-12.2924	10.3841	0.869065
1064	WF_6_post_I_Tetrafoil	WF_4_post_C_Third	-2.4931	-13.9812	8.995	0.6708
1065	WF_6_post_I_Tetrafoil	WF_4_post_C_Fourth	1.39657	-6.22956	9.0227	0.719827
1066	WF_6_post_I_Tetrafoil	WF_4_post_C_Trefoil	4.04425	-0.545903	8.6344	0.0849247
1067	WF_6_post_I_Tetrafoil	WF_4_post_C_Coma	1.35087	-2.54467	5.24641	0.497086
1068	WF_6_post_I_Tetrafoil	WF_4_post_C_Tetrafoil	1.94221	-2.50106	6.38548	0.392079
1069	WF_6_post_I_Tetrafoil	WF_4_post_C_2ndAstig	0.5096	-3.80091	4.82011	0.816872
1070	WF_6_post_I_Tetrafoil	WF_4_post_C_Spherical	-1.38476	-4.36502	1.5955	0.362992
1071	WF_6_post_I_Tetrafoil	WF_6_post_C_Astigmatism	-0.491398	-0.818833	-0.163962	0.00345199	*
1072	WF_6_post_I_Tetrafoil	WF_6_post_C_TotalHOA	-0.700986	-2.46712	1.06515	0.43705
1073	WF_6_post_I_Tetrafoil	WF_6_post_C_Third	1.69752	-1.16616	4.56119	0.245963
1074	WF_6_post_I_Tetrafoil	WF_6_post_C_Fourth	1.16989	-1.66889	4.00868	0.419702
1075	WF_6_post_I_Tetrafoil	WF_6_post_C_Trefoil	-1.49521	-3.5274	0.536987	0.150046
1076	WF_6_post_I_Tetrafoil	WF_6_post_C_Coma	-0.695533	-2.62202	1.23095	0.479568
1077	WF_6_post_I_Tetrafoil	WF_6_post_C_Tetrafoil	-0.699412	-2.12429	0.725465	0.336577
1078	WF_6_post_I_Tetrafoil	WF_6_post_C_2ndAstig	0.0491186	-1.28138	1.37962	0.942352
1079	WF_6_post_I_Tetrafoil	WF_6_post_C_Spherical	0.150613	-1.46686	1.76808	0.855274
1080	WF_6_post_I_Tetrafoil	Pupil Diameter_post	-0.416545	-0.512811	-0.320279	1.16196e-15	*	*
1081	WF_6_post_I_2ndAstig	Intercept	2.60974	1.31311	3.90636	0.00010749	*	*
1082	WF_6_post_I_2ndAstig	IOL(LS313)	0.135618	-0.0101811	0.281418	0.0695449
1083	WF_6_post_I_2ndAstig	Sex(M)	-0.0484133	-0.174013	0.077186	0.450825
1084	WF_6_post_I_2ndAstig	Age	-0.00192747	-0.0106089	0.00675393	0.663848
1085	WF_6_post_I_2ndAstig	SE	0.0611048	-0.0622025	0.184412	0.332023
1086	WF_6_post_I_2ndAstig	CYL	-0.0569355	-0.212045	0.0981738	0.472297
1087	WF_6_post_I_2ndAstig	Corneal Astigmatism	-0.0455688	-0.234243	0.143105	0.636194
1088	WF_6_post_I_2ndAstig	Axial Length	-0.0220132	-0.0631249	0.0190984	0.295195
1089	WF_6_post_I_2ndAstig	WF_4_post_C_Astigmatism	0.0855914	-0.138826	0.310009	0.455176
1090	WF_6_post_I_2ndAstig	WF_4_post_C_TotalHOA	-4.90808	-14.4451	4.62891	0.313717
1091	WF_6_post_I_2ndAstig	WF_4_post_C_Third	1.44091	-8.22421	11.106	0.770277
1092	WF_6_post_I_2ndAstig	WF_4_post_C_Fourth	2.01698	-4.40325	8.43722	0.538394
1093	WF_6_post_I_2ndAstig	WF_4_post_C_Trefoil	2.7619	-1.10084	6.62463	0.16183
1094	WF_6_post_I_2ndAstig	WF_4_post_C_Coma	2.30311	-0.974709	5.58093	0.1692
1095	WF_6_post_I_2ndAstig	WF_4_post_C_Tetrafoil	1.88089	-1.85882	5.62059	0.324809
1096	WF_6_post_I_2ndAstig	WF_4_post_C_2ndAstig	1.78835	-1.83924	5.41595	0.334477
1097	WF_6_post_I_2ndAstig	WF_4_post_C_Spherical	-0.338497	-2.84871	2.17171	0.791681
1098	WF_6_post_I_2ndAstig	WF_6_post_C_Astigmatism	-0.207156	-0.482914	0.0686021	0.141681
1099	WF_6_post_I_2ndAstig	WF_6_post_C_TotalHOA	0.289219	-1.1971	1.77554	0.703107
1100	WF_6_post_I_2ndAstig	WF_6_post_C_Third	1.14095	-1.26885	3.55075	0.353951
1101	WF_6_post_I_2ndAstig	WF_6_post_C_Fourth	0.935118	-1.45337	3.3236	0.443302
1102	WF_6_post_I_2ndAstig	WF_6_post_C_Trefoil	-1.22263	-2.93428	0.48901	0.162264
1103	WF_6_post_I_2ndAstig	WF_6_post_C_Coma	-1.61514	-3.23666	0.00638096	0.0515716
1104	WF_6_post_I_2ndAstig	WF_6_post_C_Tetrafoil	-0.501507	-1.70156	0.698542	0.41321
1105	WF_6_post_I_2ndAstig	WF_6_post_C_2ndAstig	0.128335	-0.991547	1.24822	0.822393
1106	WF_6_post_I_2ndAstig	WF_6_post_C_Spherical	-0.329128	-1.68925	1.03099	0.635549
1107	WF_6_post_I_2ndAstig	Pupil Diameter_post	-0.414309	-0.495597	-0.333021	2.88691e-20	*	*
1108	WF_6_post_I_Spherical	Intercept	2.97082	1.60536	4.33628	3.07145e-05	*	*
1109	WF_6_post_I_Spherical	IOL(LS313)	0.189522	0.0357851	0.343258	0.0164929	*
1110	WF_6_post_I_Spherical	Sex(M)	-0.0371178	-0.169228	0.0949922	0.582504
1111	WF_6_post_I_Spherical	Age	0.00246819	-0.0066824	0.0116188	0.597577
1112	WF_6_post_I_Spherical	SE	-0.0189188	-0.150126	0.112289	0.777631
1113	WF_6_post_I_Spherical	CYL	0.0876139	-0.077459	0.252687	0.298881
1114	WF_6_post_I_Spherical	Corneal Astigmatism	-0.0959251	-0.297097	0.105246	0.350566
1115	WF_6_post_I_Spherical	Axial Length	-0.0609835	-0.104229	-0.0177383	0.00627848	*
1116	WF_6_post_I_Spherical	WF_4_post_C_Astigmatism	0.314486	0.0752659	0.553706	0.0103383	*
1117	WF_6_post_I_Spherical	WF_4_post_C_TotalHOA	1.51569	-8.70106	11.7324	0.77137
1118	WF_6_post_I_Spherical	WF_4_post_C_Third	-0.815416	-11.1616	9.53082	0.877311
1119	WF_6_post_I_Spherical	WF_4_post_C_Fourth	-1.43506	-8.29167	5.42155	0.681859
1120	WF_6_post_I_Spherical	WF_4_post_C_Trefoil	-0.663615	-4.7952	3.46797	0.753059
1121	WF_6_post_I_Spherical	WF_4_post_C_Coma	-0.159566	-3.66681	3.34767	0.928988
1122	WF_6_post_I_Spherical	WF_4_post_C_Tetrafoil	1.99746	-2.00001	5.99492	0.327964
1123	WF_6_post_I_Spherical	WF_4_post_C_2ndAstig	4.54803	0.668825	8.42724	0.0220594	*
1124	WF_6_post_I_Spherical	WF_4_post_C_Spherical	0.405018	-2.27145	3.08149	0.766928
1125	WF_6_post_I_Spherical	WF_6_post_C_Astigmatism	-0.478691	-0.772837	-0.184545	0.00153586	*
1126	WF_6_post_I_Spherical	WF_6_post_C_TotalHOA	-0.600401	-2.18998	0.989179	0.459526
1127	WF_6_post_I_Spherical	WF_6_post_C_Third	0.899092	-1.67852	3.47671	0.494567
1128	WF_6_post_I_Spherical	WF_6_post_C_Fourth	1.99939	-0.556858	4.55563	0.126026
1129	WF_6_post_I_Spherical	WF_6_post_C_Trefoil	-0.345342	-2.17039	1.47971	0.710927
1130	WF_6_post_I_Spherical	WF_6_post_C_Coma	-0.546005	-2.27904	1.18703	0.537234
1131	WF_6_post_I_Spherical	WF_6_post_C_Tetrafoil	-0.418748	-1.69861	0.861115	0.52171
1132	WF_6_post_I_Spherical	WF_6_post_C_2ndAstig	-1.9258	-3.12268	-0.728914	0.00172931	*
1133	WF_6_post_I_Spherical	WF_6_post_C_Spherical	-1.29519	-2.75362	0.16324	0.082501
1134	WF_6_post_I_Spherical	Pupil Diameter_post	-0.356237	-0.442159	-0.270316	1.87397e-14	*	*
1135	C_63_post	Intercept	-0.0550641	-0.101807	-0.00832154	0.021703	*
1136	C_63_post	IOL(LS313)	-0.0114988	-0.0167279	-0.00626964	2.3158e-05	*	*
1137	C_63_post	Sex(M)	-0.00201683	-0.00669542	0.00266176	0.399036
1138	C_63_post	Age	0.000523766	0.000212706	0.000834827	0.00110059	*
1139	C_63_post	SE	0.000794841	-0.00274007	0.00432975	0.659684
1140	C_63_post	CYL	-0.000384234	-0.00475501	0.00398654	0.863302
1141	C_63_post	Corneal Astigmatism	-0.00456652	-0.00968698	0.000553941	0.0815197
1142	C_63_post	Axial Length	0.00239471	0.000895033	0.00389438	0.00194648	*
1143	C_63_post	WF_4_post_C_Astigmatism	0.00426136	-0.00186206	0.0103848	0.17358
1144	C_63_post	WF_4_post_C_TotalHOA	-0.289167	-0.531232	-0.0471018	0.0200085	*
1145	C_63_post	WF_4_post_C_Third	0.305324	0.0574599	0.553188	0.0164685	*
1146	C_63_post	WF_4_post_C_Fourth	0.134606	-0.0336862	0.302897	0.118169
1147	C_63_post	WF_4_post_C_Trefoil	-0.0345355	-0.136378	0.0673069	0.506813
1148	C_63_post	WF_4_post_C_Coma	-0.0128575	-0.0980265	0.0723114	0.767545
1149	C_63_post	WF_4_post_C_Tetrafoil	-0.0125632	-0.109193	0.0840661	0.799066
1150	C_63_post	WF_4_post_C_2ndAstig	0.0281617	-0.0666662	0.122989	0.560999
1151	C_63_post	WF_4_post_C_Spherical	-0.0225342	-0.0913632	0.0462948	0.521563
1152	C_63_post	WF_6_post_C_Astigmatism	-0.00275726	-0.0102245	0.00470995	0.469797
1153	C_63_post	WF_6_post_C_TotalHOA	-0.0167516	-0.0566643	0.0231612	0.411361
1154	C_63_post	WF_6_post_C_Third	0.06661	0.0039475	0.129273	0.0381653	*
1155	C_63_post	WF_6_post_C_Fourth	0.00135969	-0.0611287	0.0638481	0.966013
1156	C_63_post	WF_6_post_C_Trefoil	-0.0362329	-0.0824038	0.00993801	0.125107
1157	C_63_post	WF_6_post_C_Coma	-0.0449271	-0.0873703	-0.0024839	0.0389648	*
1158	C_63_post	WF_6_post_C_Tetrafoil	-0.00276551	-0.0355944	0.0300634	0.868963
1159	C_63_post	WF_6_post_C_2ndAstig	0.0136375	-0.0158328	0.0431078	0.36519
1160	C_63_post	WF_6_post_C_Spherical	0.0112286	-0.022328	0.0447852	0.512605
1161	C_63_post	Pupil Diameter_post	-0.00196233	-0.00460059	0.00067593	0.145645
1162	C_40_post	Intercept	-0.079548	-0.125741	-0.0333547	0.000837296	*
1163	C_40_post	IOL(LS313)	-0.0162431	-0.0214051	-0.0110812	2.31326e-09	*	*
1164	C_40_post	Sex(M)	-0.00438577	-0.0089702	0.000198661	0.0618938
1165	C_40_post	Age	0.000624433	0.000317363	0.000931502	8.51156e-05	*	*
1166	C_40_post	SE	0.00122143	-0.0024956	0.00493847	0.519902
1167	C_40_post	CYL	-0.000462249	-0.00507957	0.00415507	0.844541
1168	C_40_post	Corneal Astigmatism	-0.00603349	-0.0114964	-0.000570603	0.0310689	*
1169	C_40_post	Axial Length	0.00306121	0.00158175	0.00454066	6.46554e-05	*	*
1170	C_40_post	WF_4_post_C_Astigmatism	-0.000614545	-0.00713215	0.00590306	0.853482
1171	C_40_post	WF_4_post_C_TotalHOA	-0.309156	-0.570302	-0.0480091	0.0209669	*
1172	C_40_post	WF_4_post_C_Third	0.267207	0.000319005	0.534094	0.0505875
1173	C_40_post	WF_4_post_C_Fourth	0.0616093	-0.119234	0.242452	0.504772
1174	C_40_post	WF_4_post_C_Trefoil	0.0223398	-0.0865691	0.131249	0.6879
1175	C_40_post	WF_4_post_C_Coma	0.00508582	-0.0863907	0.0965624	0.913292
1176	C_40_post	WF_4_post_C_Tetrafoil	0.00100811	-0.103131	0.105147	0.984874
1177	C_40_post	WF_4_post_C_2ndAstig	0.0795226	-0.0221726	0.181218	0.126299
1178	C_40_post	WF_4_post_C_Spherical	0.00380641	-0.0695067	0.0771195	0.919001
1179	C_40_post	WF_6_post_C_Astigmatism	0.00654666	-0.00140873	0.0145021	0.107631
1180	C_40_post	WF_6_post_C_TotalHOA	0.0155827	-0.0268962	0.0580616	0.472607
1181	C_40_post	WF_6_post_C_Third	0.0462781	-0.0210169	0.113573	0.178621
1182	C_40_post	WF_6_post_C_Fourth	0.0236823	-0.0432321	0.0905967	0.488354
1183	C_40_post	WF_6_post_C_Trefoil	-0.0446395	-0.0939217	0.00464265	0.0766929
1184	C_40_post	WF_6_post_C_Coma	-0.0385725	-0.0841114	0.00696638	0.0978161
1185	C_40_post	WF_6_post_C_Tetrafoil	-0.0137023	-0.0485812	0.0211765	0.441793
1186	C_40_post	WF_6_post_C_2ndAstig	-0.0273547	-0.0589121	0.00420266	0.090234
1187	C_40_post	WF_6_post_C_Spherical	0.0001615	-0.0362859	0.0366089	0.993077
1188	C_40_post	Pupil Diameter_post	-6.24657e-05	-0.00275969	0.00263476	0.963818
1189	C_25_post	Intercept	-0.118254	-0.198341	-0.0381664	0.0040771	*
1190	C_25_post	IOL(LS313)	-0.0256768	-0.0346403	-0.0167133	4.35598e-08	*	*
1191	C_25_post	Sex(M)	-0.00303456	-0.0108974	0.0048283	0.450013
1192	C_25_post	Age	0.000993009	0.00045992	0.0015261	0.000306366	*	*
1193	C_25_post	SE	0.00370794	-0.00329639	0.0107123	0.300068
1194	C_25_post	CYL	0.00446107	-0.00429727	0.0132194	0.318701
1195	C_25_post	Corneal Astigmatism	-0.0122758	-0.0227927	-0.00175889	0.0226605	*
1196	C_25_post	Axial Length	0.0038121	0.00125686	0.00636733	0.00372199	*
1197	C_25_post	WF_4_post_C_Astigmatism	-0.00442662	-0.016939	0.0080858	0.488448
1198	C_25_post	WF_4_post_C_TotalHOA	-0.648193	-1.16149	-0.134901	0.0137575	*
1199	C_25_post	WF_4_post_C_Third	0.605615	0.0828589	1.12837	0.0237207	*
1200	C_25_post	WF_4_post_C_Fourth	0.251343	-0.100828	0.603515	0.162644
1201	C_25_post	WF_4_post_C_Trefoil	-0.0802097	-0.291327	0.130908	0.456916
1202	C_25_post	WF_4_post_C_Coma	-0.00437522	-0.182803	0.174052	0.961692
1203	C_25_post	WF_4_post_C_Tetrafoil	0.0130147	-0.190791	0.216821	0.90046
1204	C_25_post	WF_4_post_C_2ndAstig	0.125084	-0.0728129	0.322981	0.216139
1205	C_25_post	WF_4_post_C_Spherical	-0.0374062	-0.178256	0.103443	0.602977
1206	C_25_post	WF_6_post_C_Astigmatism	0.00161256	-0.0136854	0.0169105	0.836422
1207	C_25_post	WF_6_post_C_TotalHOA	0.0422614	-0.039555	0.124078	0.311945
1208	C_25_post	WF_6_post_C_Third	-0.00681819	-0.138027	0.12439	0.918927
1209	C_25_post	WF_6_post_C_Fourth	0.0175757	-0.112574	0.147725	0.791392
1210	C_25_post	WF_6_post_C_Trefoil	0.0126533	-0.0823132	0.10762	0.794109
1211	C_25_post	WF_6_post_C_Coma	-0.0282883	-0.1169	0.0603231	0.531867
1212	C_25_post	WF_6_post_C_Tetrafoil	-0.0501431	-0.117039	0.0167532	0.142561
1213	C_25_post	WF_6_post_C_2ndAstig	-0.0638078	-0.125107	-0.00250892	0.0419918	*
1214	C_25_post	WF_6_post_C_Spherical	-0.00154045	-0.0739545	0.0708736	0.966765
1215	C_25_post	Pupil Diameter_post	0.00192901	-0.00294387	0.00680188	0.438298
1216	C_16_post	Intercept	-0.185563	-0.306538	-0.0645874	0.00289395	*
1217	C_16_post	IOL(LS313)	-0.0486536	-0.0621904	-0.0351167	1.48397e-11	*	*
1218	C_16_post	Sex(M)	-0.00918053	-0.0210733	0.00271227	0.131567
1219	C_16_post	Age	0.00154915	0.000744061	0.00235424	0.000198803	*	*
1220	C_16_post	SE	0.00476665	-0.00573157	0.0152649	0.374021
1221	C_16_post	CYL	0.00568562	-0.00742872	0.0188	0.39596
1222	C_16_post	Corneal Astigmatism	-0.00859664	-0.0243355	0.00714217	0.285014
1223	C_16_post	Axial Length	0.00683843	0.00297679	0.0107001	0.000608051	*	*
1224	C_16_post	WF_4_post_C_Astigmatism	-0.00255846	-0.0212754	0.0161585	0.788902
1225	C_16_post	WF_4_post_C_TotalHOA	-0.606279	-1.37203	0.159471	0.121604
1226	C_16_post	WF_4_post_C_Third	0.487244	-0.292974	1.26746	0.221745
1227	C_16_post	WF_4_post_C_Fourth	0.245562	-0.2805	0.771623	0.360819
1228	C_16_post	WF_4_post_C_Trefoil	-0.0250189	-0.340368	0.290331	0.876509
1229	C_16_post	WF_4_post_C_Coma	0.0459175	-0.220444	0.312279	0.735644
1230	C_16_post	WF_4_post_C_Tetrafoil	0.0695472	-0.235313	0.374408	0.655043
1231	C_16_post	WF_4_post_C_2ndAstig	0.158521	-0.137643	0.454684	0.294811
1232	C_16_post	WF_4_post_C_Spherical	0.0495861	-0.161416	0.260588	0.645331
1233	C_16_post	WF_6_post_C_Astigmatism	-0.00333347	-0.0262549	0.019588	0.775759
1234	C_16_post	WF_6_post_C_TotalHOA	0.13394	0.0116396	0.256241	0.0324412	*
1235	C_16_post	WF_6_post_C_Third	-0.0814353	-0.277309	0.114438	0.415662
1236	C_16_post	WF_6_post_C_Fourth	-0.0412469	-0.235727	0.153233	0.677872
1237	C_16_post	WF_6_post_C_Trefoil	0.022488	-0.119535	0.164511	0.756459
1238	C_16_post	WF_6_post_C_Coma	-0.0116418	-0.143963	0.120679	0.863181
1239	C_16_post	WF_6_post_C_Tetrafoil	-0.0656741	-0.166068	0.0347197	0.200523
1240	C_16_post	WF_6_post_C_2ndAstig	-0.102653	-0.194209	-0.011096	0.0285856	*
1241	C_16_post	WF_6_post_C_Spherical	-0.0244679	-0.132413	0.083477	0.65714
1242	C_16_post	Pupil Diameter_post	0.00208412	-0.0052492	0.00941743	0.577854
1243	C_10_post	Intercept	-0.40061	-0.602916	-0.198305	0.000129187	*	*
1244	C_10_post	IOL(LS313)	-0.107241	-0.129872	-0.0846095	4.07513e-18	*	*
1245	C_10_post	Sex(M)	-0.0106977	-0.0307276	0.00933222	0.296169
1246	C_10_post	Age	0.00339191	0.00204625	0.00473756	1.32733e-06	*	*
1247	C_10_post	SE	-0.00199967	-0.0187289	0.0147295	0.814884
1248	C_10_post	CYL	0.00238333	-0.0184347	0.0232014	0.82257
1249	C_10_post	Corneal Astigmatism	0.00407923	-0.0207038	0.0288623	0.747171
1250	C_10_post	Axial Length	0.0140463	0.00757527	0.0205174	2.87224e-05	*	*
1251	C_10_post	WF_4_post_C_Astigmatism	-0.0138283	-0.0433427	0.0156862	0.359042
1252	C_10_post	WF_4_post_C_TotalHOA	-0.0516985	-1.24246	1.13906	0.932238
1253	C_10_post	WF_4_post_C_Third	-0.390244	-1.60569	0.825205	0.529585
1254	C_10_post	WF_4_post_C_Fourth	-0.118096	-0.941215	0.705024	0.778719
1255	C_10_post	WF_4_post_C_Trefoil	0.27605	-0.21819	0.770291	0.274369
1256	C_10_post	WF_4_post_C_Coma	0.315012	-0.100972	0.730997	0.138658
1257	C_10_post	WF_4_post_C_Tetrafoil	0.152818	-0.323322	0.628957	0.529733
1258	C_10_post	WF_4_post_C_2ndAstig	0.579042	0.115784	1.0423	0.0147788	*
1259	C_10_post	WF_4_post_C_Spherical	0.0315103	-0.30096	0.36398	0.852732
1260	C_10_post	WF_6_post_C_Astigmatism	-0.00226782	-0.0384143	0.0338787	0.902197
1261	C_10_post	WF_6_post_C_TotalHOA	0.0784908	-0.11388	0.270861	0.424382
1262	C_10_post	WF_6_post_C_Third	-0.0753528	-0.381362	0.230657	0.62966
1263	C_10_post	WF_6_post_C_Fourth	-0.0825768	-0.386785	0.221632	0.595036
1264	C_10_post	WF_6_post_C_Trefoil	0.0327768	-0.190695	0.256248	0.773909
1265	C_10_post	WF_6_post_C_Coma	0.0474556	-0.159582	0.254493	0.653526
1266	C_10_post	WF_6_post_C_Tetrafoil	-0.0182878	-0.17668	0.140104	0.82109
1267	C_10_post	WF_6_post_C_2ndAstig	-0.131545	-0.274859	0.0117684	0.0728617
1268	C_10_post	WF_6_post_C_Spherical	0.0644636	-0.102268	0.231195	0.449169
1269	C_10_post	Pupil Diameter_post	0.0025297	-0.00944706	0.0145065	0.679114
1270	C_07_post	Intercept	-0.218207	-0.505058	0.0686446	0.137094
1271	C_07_post	IOL(LS313)	-0.145464	-0.177651	-0.113277	9.34788e-17	*	*
1272	C_07_post	Sex(M)	-0.0121078	-0.0405406	0.016325	0.404708
1273	C_07_post	Age	0.00344913	0.00153801	0.00536024	0.000472538	*	*
1274	C_07_post	SE	-0.0129307	-0.0364834	0.010622	0.282541
1275	C_07_post	CYL	-0.0038656	-0.0331928	0.0254616	0.796274
1276	C_07_post	Corneal Astigmatism	0.0113792	-0.0234242	0.0461827	0.522032
1277	C_07_post	Axial Length	0.0135038	0.00432337	0.0226843	0.00425354	*
1278	C_07_post	WF_4_post_C_Astigmatism	-0.029436	-0.0708932	0.0120213	0.164857
1279	C_07_post	WF_4_post_C_TotalHOA	-1.40445	-3.07536	0.266457	0.100461
1280	C_07_post	WF_4_post_C_Third	0.778254	-0.928003	2.48451	0.371989
1281	C_07_post	WF_4_post_C_Fourth	0.667253	-0.488563	1.82307	0.258644
1282	C_07_post	WF_4_post_C_Trefoil	0.359226	-0.334753	1.0532	0.311013
1283	C_07_post	WF_4_post_C_Coma	0.361002	-0.22281	0.944814	0.226374
1284	C_07_post	WF_4_post_C_Tetrafoil	0.142204	-0.525571	0.80998	0.676669
1285	C_07_post	WF_4_post_C_2ndAstig	0.287563	-0.362554	0.93768	0.386571
1286	C_07_post	WF_4_post_C_Spherical	0.0145187	-0.452504	0.481541	0.951446
1287	C_07_post	WF_6_post_C_Astigmatism	0.00296449	-0.0478036	0.0537325	0.908944
1288	C_07_post	WF_6_post_C_TotalHOA	0.304836	0.0343775	0.575295	0.0277819	*
1289	C_07_post	WF_6_post_C_Third	0.0223469	-0.407149	0.451843	0.918833
1290	C_07_post	WF_6_post_C_Fourth	-0.366588	-0.793466	0.06029	0.0932459
1291	C_07_post	WF_6_post_C_Trefoil	-0.20934	-0.523171	0.10449	0.191898
1292	C_07_post	WF_6_post_C_Coma	-0.15378	-0.444312	0.136752	0.300267
1293	C_07_post	WF_6_post_C_Tetrafoil	0.0881004	-0.134612	0.310813	0.438628
1294	C_07_post	WF_6_post_C_2ndAstig	-0.0168562	-0.218105	0.184392	0.869696
1295	C_07_post	WF_6_post_C_Spherical	0.138326	-0.095231	0.371884	0.24667
1296	C_07_post	Pupil Diameter_post	0.00177992	-0.0151634	0.0187232	0.836976
1297	G_63_post	Intercept	-0.0521237	-0.128427	0.0241793	0.18157
1298	G_63_post	IOL(LS313)	-0.00986026	-0.0183895	-0.00133099	0.0241337	*
1299	G_63_post	Sex(M)	-0.0061369	-0.0136665	0.00139274	0.111246
1300	G_63_post	Age	0.000192132	-0.000315221	0.000699484	0.458492
1301	G_63_post	SE	0.00511457	-0.00129666	0.0115258	0.118678
1302	G_63_post	CYL	-0.00178401	-0.00977562	0.00620759	0.661949
1303	G_63_post	Corneal Astigmatism	-0.00833221	-0.0178583	0.00119382	0.0872491
1304	G_63_post	Axial Length	0.00241772	-2.18757e-05	0.00485731	0.0530029
1305	G_63_post	WF_4_post_C_Astigmatism	0.00384712	-0.0075009	0.0151951	0.506779
1306	G_63_post	WF_4_post_C_TotalHOA	-0.0437109	-0.503575	0.416153	0.852314
1307	G_63_post	WF_4_post_C_Third	0.0323515	-0.436844	0.501547	0.892573
1308	G_63_post	WF_4_post_C_Fourth	0.1155	-0.201658	0.432657	0.47581
1309	G_63_post	WF_4_post_C_Trefoil	0.0342803	-0.156174	0.224734	0.724443
1310	G_63_post	WF_4_post_C_Coma	-0.0202087	-0.180695	0.140277	0.805194
1311	G_63_post	WF_4_post_C_Tetrafoil	-0.00560505	-0.18868	0.17747	0.952182
1312	G_63_post	WF_4_post_C_2ndAstig	-0.0407038	-0.218913	0.137506	0.654647
1313	G_63_post	WF_4_post_C_Spherical	-0.120667	-0.248366	0.00703287	0.0647619
1314	G_63_post	WF_6_post_C_Astigmatism	0.000527556	-0.0133344	0.0143895	0.940576
1315	G_63_post	WF_6_post_C_TotalHOA	0.0901384	0.016106	0.164171	0.0174868	*
1316	G_63_post	WF_6_post_C_Third	-0.0334441	-0.151489	0.0846011	0.579023
1317	G_63_post	WF_6_post_C_Fourth	-0.145426	-0.26262	-0.0282313	0.0154737	*
1318	G_63_post	WF_6_post_C_Trefoil	-0.00822076	-0.0941982	0.0777567	0.851439
1319	G_63_post	WF_6_post_C_Coma	-0.00758791	-0.0873987	0.0722229	0.852275
1320	G_63_post	WF_6_post_C_Tetrafoil	0.0134124	-0.0472702	0.074095	0.665096
1321	G_63_post	WF_6_post_C_2ndAstig	-0.00790797	-0.0631548	0.0473388	0.779207
1322	G_63_post	WF_6_post_C_Spherical	0.0845854	0.0200566	0.149114	0.0106237	*
1323	G_63_post	Pupil Diameter_post	0.00168582	-0.00286881	0.00624046	0.468603
1324	G_40_post	Intercept	-0.0930539	-0.182873	-0.00323499	0.0431375	*
1325	G_40_post	IOL(LS313)	-0.0211984	-0.0312368	-0.01116	4.49318e-05	*	*
1326	G_40_post	Sex(M)	-0.00547526	-0.0144102	0.00345972	0.230718
1327	G_40_post	Age	0.00054045	-5.67034e-05	0.0011376	0.0770575
1328	G_40_post	SE	0.00445777	-0.00264479	0.0115603	0.219365
1329	G_40_post	CYL	-0.00255308	-0.011364	0.00625783	0.570407
1330	G_40_post	Corneal Astigmatism	-0.00556663	-0.0159612	0.00482792	0.294585
1331	G_40_post	Axial Length	0.00460729	0.00172899	0.0074856	0.00186956	*
1332	G_40_post	WF_4_post_C_Astigmatism	3.22849e-05	-0.0123771	0.0124417	0.995934
1333	G_40_post	WF_4_post_C_TotalHOA	-0.165151	-0.660342	0.33004	0.513786
1334	G_40_post	WF_4_post_C_Third	0.0689698	-0.437406	0.575345	0.789669
1335	G_40_post	WF_4_post_C_Fourth	0.0596839	-0.28368	0.403048	0.73355
1336	G_40_post	WF_4_post_C_Trefoil	0.0675191	-0.139537	0.274575	0.523148
1337	G_40_post	WF_4_post_C_Coma	0.0406218	-0.133072	0.214315	0.64697
1338	G_40_post	WF_4_post_C_Tetrafoil	0.0818547	-0.115699	0.279409	0.417322
1339	G_40_post	WF_4_post_C_2ndAstig	0.0443695	-0.148812	0.237551	0.652874
1340	G_40_post	WF_4_post_C_Spherical	0.0140208	-0.12554	0.153582	0.844009
1341	G_40_post	WF_6_post_C_Astigmatism	0.00441169	-0.0107311	0.0195544	0.568333
1342	G_40_post	WF_6_post_C_TotalHOA	0.0285267	-0.0523438	0.109397	0.489764
1343	G_40_post	WF_6_post_C_Third	0.100986	-0.0267975	0.228769	0.122326
1344	G_40_post	WF_6_post_C_Fourth	-0.000959014	-0.128115	0.126197	0.988214
1345	G_40_post	WF_6_post_C_Trefoil	-0.0745186	-0.168276	0.0192384	0.120159
1346	G_40_post	WF_6_post_C_Coma	-0.0824857	-0.168983	0.00401129	0.0624653
1347	G_40_post	WF_6_post_C_Tetrafoil	-0.0513321	-0.11777	0.0151056	0.130782
1348	G_40_post	WF_6_post_C_2ndAstig	-0.00794553	-0.067917	0.0520259	0.795266
1349	G_40_post	WF_6_post_C_Spherical	-0.00858552	-0.0775585	0.0603875	0.807419
1350	G_40_post	Pupil Diameter_post	-0.00163994	-0.0068361	0.00355621	0.536533
1351	G_25_post	Intercept	-0.152832	-0.285784	-0.0198802	0.0250508	*
1352	G_25_post	IOL(LS313)	-0.0341416	-0.0490015	-0.0192817	9.89958e-06	*	*
1353	G_25_post	Sex(M)	-0.00814864	-0.0212927	0.00499538	0.2255
1354	G_25_post	Age	0.00121629	0.000332316	0.00210026	0.00743354	*
1355	G_25_post	SE	0.00763131	-0.00340662	0.0186692	0.176139
1356	G_25_post	CYL	-0.00925825	-0.0229979	0.0044814	0.187353
1357	G_25_post	Corneal Astigmatism	-0.00274507	-0.0191004	0.0136103	0.742369
1358	G_25_post	Axial Length	0.00515338	0.000900263	0.0094065	0.0182728	*
1359	G_25_post	WF_4_post_C_Astigmatism	-0.00118159	-0.0206618	0.0182986	0.905429
1360	G_25_post	WF_4_post_C_TotalHOA	-0.551945	-1.33858	0.234688	0.170025
1361	G_25_post	WF_4_post_C_Third	0.53525	-0.267826	1.33833	0.192355
1362	G_25_post	WF_4_post_C_Fourth	0.528926	-0.0145185	1.07237	0.0572753
1363	G_25_post	WF_4_post_C_Trefoil	-0.00694461	-0.33339	0.319501	0.966765
1364	G_25_post	WF_4_post_C_Coma	-0.0665995	-0.341425	0.208226	0.635111
1365	G_25_post	WF_4_post_C_Tetrafoil	-0.135611	-0.449831	0.178609	0.39822
1366	G_25_post	WF_4_post_C_2ndAstig	-0.262109	-0.568148	0.0439305	0.094123
1367	G_25_post	WF_4_post_C_Spherical	-0.17302	-0.392568	0.0465279	0.123281
1368	G_25_post	WF_6_post_C_Astigmatism	-0.00226684	-0.0260964	0.0215627	0.852194
1369	G_25_post	WF_6_post_C_TotalHOA	0.0827877	-0.0442417	0.209817	0.202269
1370	G_25_post	WF_6_post_C_Third	0.107006	-0.0951323	0.309144	0.300211
1371	G_25_post	WF_6_post_C_Fourth	0.0363166	-0.164605	0.237239	0.723353
1372	G_25_post	WF_6_post_C_Trefoil	-0.113217	-0.260772	0.0343383	0.13347
1373	G_25_post	WF_6_post_C_Coma	-0.0938996	-0.230618	0.0428187	0.179139
1374	G_25_post	WF_6_post_C_Tetrafoil	-0.0505707	-0.155146	0.0540051	0.343824
1375	G_25_post	WF_6_post_C_2ndAstig	-0.136111	-0.230781	-0.0414402	0.00510818	*
1376	G_25_post	WF_6_post_C_Spherical	-0.0495404	-0.159791	0.0607105	0.379206
1377	G_25_post	Pupil Diameter_post	0.00203058	-0.00585719	0.00991836	0.614151
1378	G_16_post	Intercept	-0.245991	-0.426966	-0.0650148	0.00813906	*
1379	G_16_post	IOL(LS313)	-0.0675905	-0.0878384	-0.0473426	2.66596e-10	*	*
1380	G_16_post	Sex(M)	-0.0136984	-0.0317263	0.0043296	0.137591
1381	G_16_post	Age	0.00183078	0.000626839	0.00303472	0.00311747	*
1382	G_16_post	SE	0.00974701	-0.00455225	0.0240463	0.182315
1383	G_16_post	CYL	-0.0130591	-0.0307889	0.00467059	0.149654
1384	G_16_post	Corneal Astigmatism	-9.25083e-05	-0.0210342	0.0208491	0.993097
1385	G_16_post	Axial Length	0.00873834	0.00294019	0.0145365	0.00339399	*
1386	G_16_post	WF_4_post_C_Astigmatism	0.0013719	-0.0236111	0.0263549	0.91435
1387	G_16_post	WF_4_post_C_TotalHOA	-1.2283	-2.22498	-0.231616	0.0163035	*
1388	G_16_post	WF_4_post_C_Third	1.07859	0.0595418	2.09763	0.0388505	*
1389	G_16_post	WF_4_post_C_Fourth	0.69672	0.00500344	1.38844	0.0492176	*
1390	G_16_post	WF_4_post_C_Trefoil	0.0354463	-0.381233	0.452126	0.867678
1391	G_16_post	WF_4_post_C_Coma	-0.0723439	-0.421875	0.277187	0.685255
1392	G_16_post	WF_4_post_C_Tetrafoil	0.00380129	-0.395516	0.403119	0.985126
1393	G_16_post	WF_4_post_C_2ndAstig	-0.0193696	-0.40917	0.370431	0.922472
1394	G_16_post	WF_4_post_C_Spherical	-0.0851435	-0.366476	0.196189	0.553438
1395	G_16_post	WF_6_post_C_Astigmatism	-0.00317982	-0.0337463	0.0273866	0.838551
1396	G_16_post	WF_6_post_C_TotalHOA	0.0818357	-0.0809184	0.24459	0.325038
1397	G_16_post	WF_6_post_C_Third	0.215565	-0.0415724	0.472701	0.101333
1398	G_16_post	WF_6_post_C_Fourth	0.170039	-0.0860564	0.426134	0.19403
1399	G_16_post	WF_6_post_C_Trefoil	-0.211893	-0.400703	-0.0230829	0.0284936	*
1400	G_16_post	WF_6_post_C_Coma	-0.156448	-0.330576	0.017681	0.0791778
1401	G_16_post	WF_6_post_C_Tetrafoil	-0.139641	-0.273915	-0.00536763	0.0422386	*
1402	G_16_post	WF_6_post_C_2ndAstig	-0.161065	-0.281747	-0.0403833	0.00930522	*
1403	G_16_post	WF_6_post_C_Spherical	-0.156962	-0.295774	-0.0181494	0.0274796	*
1404	G_16_post	Pupil Diameter_post	0.00767599	-0.00278616	0.0181381	0.1512
1405	G_10_post	Intercept	-0.385656	-0.6772	-0.0941111	0.0100029	*
1406	G_10_post	IOL(LS313)	-0.132893	-0.165514	-0.100271	3.4005e-14	*	*
1407	G_10_post	Sex(M)	-0.0103686	-0.0394336	0.0186964	0.485049
1408	G_10_post	Age	0.0038115	0.00187185	0.00575116	0.000144746	*	*
1409	G_10_post	SE	0.0035701	-0.0193343	0.0264745	0.760146
1410	G_10_post	CYL	-0.00306029	-0.0314471	0.0253266	0.832767
1411	G_10_post	Corneal Astigmatism	-0.00118445	-0.0346823	0.0323134	0.944789
1412	G_10_post	Axial Length	0.0144569	0.00511471	0.0237991	0.00264412	*
1413	G_10_post	WF_4_post_C_Astigmatism	-0.0321013	-0.0720726	0.00787005	0.116376
1414	G_10_post	WF_4_post_C_TotalHOA	-1.99903	-3.59161	-0.406452	0.0144597	*
1415	G_10_post	WF_4_post_C_Third	1.72143	0.0928016	3.35006	0.0391433	*
1416	G_10_post	WF_4_post_C_Fourth	1.50981	0.404065	2.61555	0.00783957	*
1417	G_10_post	WF_4_post_C_Trefoil	-0.0635714	-0.729943	0.6028	0.851789
1418	G_10_post	WF_4_post_C_Coma	0.0533423	-0.505415	0.612099	0.851693
1419	G_10_post	WF_4_post_C_Tetrafoil	-0.138244	-0.776423	0.499935	0.671445
1420	G_10_post	WF_4_post_C_2ndAstig	-0.326021	-0.949259	0.297217	0.306
1421	G_10_post	WF_4_post_C_Spherical	-0.401489	-0.851581	0.0486028	0.0812912
1422	G_10_post	WF_6_post_C_Astigmatism	0.0211766	-0.0277223	0.0700755	0.396576
1423	G_10_post	WF_6_post_C_TotalHOA	0.104164	-0.156233	0.364561	0.433549
1424	G_10_post	WF_6_post_C_Third	0.530782	0.119724	0.94184	0.0118679	*
1425	G_10_post	WF_6_post_C_Fourth	-0.0493659	-0.458866	0.360134	0.813364
1426	G_10_post	WF_6_post_C_Trefoil	-0.421761	-0.723775	-0.119747	0.0065254	*
1427	G_10_post	WF_6_post_C_Coma	-0.407222	-0.685611	-0.128834	0.00442047	*
1428	G_10_post	WF_6_post_C_Tetrafoil	-0.0877891	-0.302666	0.127087	0.423799
1429	G_10_post	WF_6_post_C_2ndAstig	-0.0594446	-0.252418	0.133529	0.54642
1430	G_10_post	WF_6_post_C_Spherical	0.00675726	-0.21491	0.228424	0.952401
1431	G_10_post	Pupil Diameter_post	0.0048112	-0.011991	0.0216134	0.57495
1432	G_07_post	Intercept	-0.358855	-0.640386	-0.0773239	0.0130279	*
1433	G_07_post	IOL(LS313)	-0.135319	-0.166815	-0.103823	1.75936e-15	*	*
1434	G_07_post	Sex(M)	-0.0125118	-0.040537	0.0155134	0.382355
1435	G_07_post	Age	0.00429319	0.00242042	0.00616595	1.01536e-05	*	*
1436	G_07_post	SE	-0.00287133	-0.02523	0.0194874	0.8014
1437	G_07_post	CYL	-0.00408448	-0.0318182	0.0236493	0.773
1438	G_07_post	Corneal Astigmatism	0.00304609	-0.0297399	0.0358321	0.855611
1439	G_07_post	Axial Length	0.0168505	0.00783215	0.0258688	0.00029806	*	*
1440	G_07_post	WF_4_post_C_Astigmatism	-0.0256151	-0.0647203	0.0134902	0.200029
1441	G_07_post	WF_4_post_C_TotalHOA	-1.08192	-2.64384	0.479991	0.175581
1442	G_07_post	WF_4_post_C_Third	0.404776	-1.19191	2.00146	0.619626
1443	G_07_post	WF_4_post_C_Fourth	0.462091	-0.621491	1.54567	0.40387
1444	G_07_post	WF_4_post_C_Trefoil	0.479467	-0.173013	1.13195	0.150715
1445	G_07_post	WF_4_post_C_Coma	0.386821	-0.160713	0.934354	0.167108
1446	G_07_post	WF_4_post_C_Tetrafoil	0.163998	-0.46167	0.789665	0.607794
1447	G_07_post	WF_4_post_C_2ndAstig	0.380699	-0.229822	0.991221	0.222516
1448	G_07_post	WF_4_post_C_Spherical	0.0659272	-0.374454	0.506308	0.769372
1449	G_07_post	WF_6_post_C_Astigmatism	0.0152314	-0.0326184	0.0630813	0.533097
1450	G_07_post	WF_6_post_C_TotalHOA	0.08924	-0.165517	0.343997	0.492797
1451	G_07_post	WF_6_post_C_Third	0.169972	-0.232827	0.572771	0.408808
1452	G_07_post	WF_6_post_C_Fourth	0.0695717	-0.331504	0.470647	0.734082
1453	G_07_post	WF_6_post_C_Trefoil	-0.211293	-0.506894	0.0843083	0.162113
1454	G_07_post	WF_6_post_C_Coma	-0.176911	-0.449654	0.0958332	0.204524
1455	G_07_post	WF_6_post_C_Tetrafoil	0.0132084	-0.196927	0.223344	0.902018
1456	G_07_post	WF_6_post_C_2ndAstig	-0.207746	-0.396746	-0.0187464	0.0319276	*
1457	G_07_post	WF_6_post_C_Spherical	-0.0474748	-0.265134	0.170185	0.669344
1458	G_07_post	Pupil Diameter_post	0.00892216	-0.00739791	0.0252422	0.284576
1459	General_Health_post	Intercept	58.907	21.1389	96.6751	0.00223552	*
1460	General_Health_post	IOL(LS313)	-2.20781	-6.38401	1.96838	0.300116
1461	General_Health_post	Sex(M)	-0.444941	-4.07602	3.18614	0.810197
1462	General_Health_post	Age	0.0117116	-0.235785	0.259208	0.926104
1463	General_Health_post	SE	-0.36306	-3.96692	3.2408	0.843472
1464	General_Health_post	CYL	-1.29732	-5.88492	3.29027	0.579396
1465	General_Health_post	Corneal Astigmatism	-5.65055	-11.1391	-0.16199	0.0436071	*
1466	General_Health_post	Axial Length	0.283864	-0.925155	1.49288	0.645383
1467	General_Health_post	WF_4_post_C_Astigmatism	-2.10785	-8.72111	4.50541	0.53216
1468	General_Health_post	WF_4_post_C_TotalHOA	-45.5656	-343.634	252.503	0.764463
1469	General_Health_post	WF_4_post_C_Third	78.2989	-234.204	390.802	0.623365
1470	General_Health_post	WF_4_post_C_Fourth	-68.7423	-275.336	137.852	0.51429
1471	General_Health_post	WF_4_post_C_Trefoil	-48.4185	-176.265	79.4279	0.457906
1472	General_Health_post	WF_4_post_C_Coma	-46.1294	-150.734	58.4748	0.387401
1473	General_Health_post	WF_4_post_C_Tetrafoil	85.3305	-32.6262	203.287	0.156228
1474	General_Health_post	WF_4_post_C_2ndAstig	-12.3914	-127.695	102.912	0.833172
1475	General_Health_post	WF_4_post_C_Spherical	7.38057	-65.3591	80.1203	0.842363
1476	General_Health_post	WF_6_post_C_Astigmatism	10.602	2.41836	18.7857	0.0111105	*
1477	General_Health_post	WF_6_post_C_TotalHOA	-1.27767	-45.2818	42.7264	0.954618
1478	General_Health_post	WF_6_post_C_Third	-34.6845	-112.06	42.6908	0.379621
1479	General_Health_post	WF_6_post_C_Fourth	50.1501	-39.972	140.272	0.275414
1480	General_Health_post	WF_6_post_C_Trefoil	16.6496	-37.4712	70.7703	0.546529
1481	General_Health_post	WF_6_post_C_Coma	28.914	-22.0761	79.904	0.266387
1482	General_Health_post	WF_6_post_C_Tetrafoil	-27.2744	-70.7158	16.167	0.218483
1483	General_Health_post	WF_6_post_C_2ndAstig	-4.00229	-42.8568	34.8522	0.84
1484	General_Health_post	WF_6_post_C_Spherical	-16.5643	-70.4955	37.3669	0.547181
1485	General_Health_post	Pupil Diameter_post	-0.937568	-3.4033	1.52816	0.456109
1486	General_Vision_post	Intercept	95.5024	68.7326	122.272	2.70239e-12	*	*
1487	General_Vision_post	IOL(LS313)	0.58443	-2.37936	3.54822	0.699132
1488	General_Vision_post	Sex(M)	0.106475	-2.46783	2.68078	0.935389
1489	General_Vision_post	Age	-0.0763268	-0.251642	0.0989885	0.39348
1490	General_Vision_post	SE	-0.257779	-2.81615	2.30059	0.843446
1491	General_Vision_post	CYL	4.19695	0.942488	7.45141	0.0114841	*
1492	General_Vision_post	Corneal Astigmatism	-3.21542	-7.11463	0.683784	0.106033
1493	General_Vision_post	Axial Length	-0.388849	-1.246	0.468302	0.373917
1494	General_Vision_post	WF_4_post_C_Astigmatism	-2.42855	-7.12405	2.26695	0.310712
1495	General_Vision_post	WF_4_post_C_TotalHOA	-0.802681	-211.239	209.634	0.994035
1496	General_Vision_post	WF_4_post_C_Third	1.99242	-218.976	222.961	0.9859
1497	General_Vision_post	WF_4_post_C_Fourth	-34.7037	-180.726	111.319	0.64135
1498	General_Vision_post	WF_4_post_C_Trefoil	-4.50348	-95.2848	86.2778	0.922542
1499	General_Vision_post	WF_4_post_C_Coma	-0.270654	-74.4994	73.9581	0.994298
1500	General_Vision_post	WF_4_post_C_Tetrafoil	28.6614	-54.8653	112.188	0.50123
1501	General_Vision_post	WF_4_post_C_2ndAstig	12.4013	-69.293	94.0956	0.766061
1502	General_Vision_post	WF_4_post_C_Spherical	1.30637	-50.3842	52.9969	0.960493
1503	General_Vision_post	WF_6_post_C_Astigmatism	3.29221	-2.51321	9.09763	0.266353
1504	General_Vision_post	WF_6_post_C_TotalHOA	-9.58292	-40.9577	21.7919	0.549406
1505	General_Vision_post	WF_6_post_C_Third	21.4521	-33.5338	76.4381	0.444467
1506	General_Vision_post	WF_6_post_C_Fourth	32.2469	-31.5936	96.0875	0.32216
1507	General_Vision_post	WF_6_post_C_Trefoil	-13.1533	-51.5679	25.2614	0.502151
1508	General_Vision_post	WF_6_post_C_Coma	-10.2421	-46.4738	25.9897	0.57954
1509	General_Vision_post	WF_6_post_C_Tetrafoil	-17.2063	-47.8895	13.4769	0.271719
1510	General_Vision_post	WF_6_post_C_2ndAstig	2.3586	-25.1197	29.8369	0.866397
1511	General_Vision_post	WF_6_post_C_Spherical	-17.5544	-55.6162	20.5074	0.366014
1512	General_Vision_post	Pupil Diameter_post	0.13865	-1.60887	1.88617	0.876421
1513	Ocular_Pain_post	Intercept	71.8676	34.1547	109.58	0.000187658	*	*
1514	Ocular_Pain_post	IOL(LS313)	-1.46929	-5.65474	2.71616	0.49142
1515	Ocular_Pain_post	Sex(M)	1.20379	-2.42453	4.8321	0.515511
1516	Ocular_Pain_post	Age	0.0803019	-0.166389	0.326993	0.523466
1517	Ocular_Pain_post	SE	0.71179	-2.90321	4.32679	0.699554
1518	Ocular_Pain_post	CYL	2.59675	-1.99569	7.18918	0.267748
1519	Ocular_Pain_post	Corneal Astigmatism	1.85794	-3.65958	7.37546	0.509254
1520	Ocular_Pain_post	Axial Length	0.934055	-0.274043	2.14215	0.129672
1521	Ocular_Pain_post	WF_4_post_C_Astigmatism	-4.98478	-11.6216	1.65209	0.140993
1522	Ocular_Pain_post	WF_4_post_C_TotalHOA	-255.709	-549.965	38.5466	0.0885221
1523	Ocular_Pain_post	WF_4_post_C_Third	201.582	-108.299	511.464	0.202306
1524	Ocular_Pain_post	WF_4_post_C_Fourth	177.57	-27.0541	382.195	0.0889689
1525	Ocular_Pain_post	WF_4_post_C_Trefoil	3.92727	-124.412	132.266	0.952174
1526	Ocular_Pain_post	WF_4_post_C_Coma	-2.0828	-106.889	102.723	0.968929
1527	Ocular_Pain_post	WF_4_post_C_Tetrafoil	-41.0765	-158.533	76.3798	0.493063
1528	Ocular_Pain_post	WF_4_post_C_2ndAstig	-103.67	-218.673	11.3331	0.0772534
1529	Ocular_Pain_post	WF_4_post_C_Spherical	-15.6182	-88.8021	57.5657	0.675739
1530	Ocular_Pain_post	WF_6_post_C_Astigmatism	0.0347395	-8.15714	8.22662	0.993368
1531	Ocular_Pain_post	WF_6_post_C_TotalHOA	16.6896	-28.0226	61.4018	0.464412
1532	Ocular_Pain_post	WF_6_post_C_Third	7.38691	-70.466	85.2398	0.852468
1533	Ocular_Pain_post	WF_6_post_C_Fourth	72.9837	-16.8537	162.821	0.111318
1534	Ocular_Pain_post	WF_6_post_C_Trefoil	9.63941	-44.6256	63.9044	0.727716
1535	Ocular_Pain_post	WF_6_post_C_Coma	3.28659	-48.0025	54.5757	0.900051
1536	Ocular_Pain_post	WF_6_post_C_Tetrafoil	-40.7276	-83.6678	2.21259	0.0630262
1537	Ocular_Pain_post	WF_6_post_C_2ndAstig	-11.4922	-50.0394	27.055	0.558992
1538	Ocular_Pain_post	WF_6_post_C_Spherical	-62.6057	-115.792	-9.41909	0.0210489	*
1539	Ocular_Pain_post	Pupil Diameter_post	-2.32047	-4.78191	0.140976	0.0646395
1540	Role_Limitation_post	Intercept	111.005	87.985	134.024	0	*	*
1541	Role_Limitation_post	IOL(LS313)	-0.37161	-2.91777	2.17455	0.774831
1542	Role_Limitation_post	Sex(M)	2.69985	0.486575	4.91312	0.0168074	*
1543	Role_Limitation_post	Age	0.112808	-0.0380192	0.263635	0.142665
1544	Role_Limitation_post	SE	1.93499	-0.262378	4.13236	0.0843537
1545	Role_Limitation_post	CYL	-0.480345	-3.27706	2.31637	0.736391
1546	Role_Limitation_post	Corneal Astigmatism	-0.563228	-3.91034	2.78388	0.74154
1547	Role_Limitation_post	Axial Length	-1.10345	-1.84039	-0.366509	0.00333782	*
1548	Role_Limitation_post	WF_4_post_C_Astigmatism	-0.0470418	-4.07948	3.98539	0.981758
1549	Role_Limitation_post	WF_4_post_C_TotalHOA	-169.638	-351.141	11.8648	0.06697
1550	Role_Limitation_post	WF_4_post_C_Third	127.617	-62.7452	317.98	0.188858
1551	Role_Limitation_post	WF_4_post_C_Fourth	103.068	-22.7673	228.904	0.10841
1552	Role_Limitation_post	WF_4_post_C_Trefoil	-36.234	-114.19	41.7221	0.362291
1553	Role_Limitation_post	WF_4_post_C_Coma	-1.69094	-65.4649	62.083	0.958554
1554	Role_Limitation_post	WF_4_post_C_Tetrafoil	4.60292	-67.2756	76.4814	0.900117
1555	Role_Limitation_post	WF_4_post_C_2ndAstig	-33.9973	-104.269	36.274	0.343003
1556	Role_Limitation_post	WF_4_post_C_Spherical	-16.0833	-60.4454	28.2787	0.477337
1557	Role_Limitation_post	WF_6_post_C_Astigmatism	-1.32781	-6.31676	3.66115	0.601912
1558	Role_Limitation_post	WF_6_post_C_TotalHOA	-3.85708	-30.7151	23.0009	0.778346
1559	Role_Limitation_post	WF_6_post_C_Third	7.88305	-39.3064	55.0725	0.74335
1560	Role_Limitation_post	WF_6_post_C_Fourth	56.6678	1.74584	111.59	0.043145	*
1561	Role_Limitation_post	WF_6_post_C_Trefoil	10.4129	-22.5848	43.4106	0.536243
1562	Role_Limitation_post	WF_6_post_C_Coma	-3.22455	-34.3214	27.8723	0.838948
1563	Role_Limitation_post	WF_6_post_C_Tetrafoil	-21.8549	-48.3105	4.6007	0.105415
1564	Role_Limitation_post	WF_6_post_C_2ndAstig	-5.13789	-28.8072	18.5314	0.670504
1565	Role_Limitation_post	WF_6_post_C_Spherical	-38.0706	-70.9082	-5.23312	0.0230652	*
1566	Role_Limitation_post	Pupil Diameter_post	0.686823	-0.816009	2.18965	0.370383
1567	Mental_Health_post	Intercept	104.172	75.716	132.627	7.21534e-13	*	*
1568	Mental_Health_post	IOL(LS313)	1.87632	-1.27388	5.02653	0.243043
1569	Mental_Health_post	Sex(M)	2.70798	-0.0283967	5.44435	0.052421
1570	Mental_Health_post	Age	0.178665	-0.00769664	0.365026	0.0602373
1571	Mental_Health_post	SE	3.05576	0.336513	5.77501	0.0276261	*
1572	Mental_Health_post	CYL	2.70144	-0.757801	6.16067	0.125861
1573	Mental_Health_post	Corneal Astigmatism	-2.74756	-6.89179	1.39667	0.193789
1574	Mental_Health_post	Axial Length	-1.26619	-2.1773	-0.355072	0.00645288	*
1575	Mental_Health_post	WF_4_post_C_Astigmatism	-3.81258	-8.8033	1.17814	0.134313
1576	Mental_Health_post	WF_4_post_C_TotalHOA	-165.822	-389.557	57.9139	0.14632
1577	Mental_Health_post	WF_4_post_C_Third	159.31	-75.6034	394.224	0.183781
1578	Mental_Health_post	WF_4_post_C_Fourth	122.95	-32.2913	278.192	0.120589
1579	Mental_Health_post	WF_4_post_C_Trefoil	-35.3809	-131.869	61.1075	0.472324
1580	Mental_Health_post	WF_4_post_C_Coma	-14.0499	-92.9481	64.8482	0.727066
1581	Mental_Health_post	WF_4_post_C_Tetrafoil	-7.45636	-96.2475	81.3348	0.869264
1582	Mental_Health_post	WF_4_post_C_2ndAstig	-51.4612	-138.302	35.3793	0.245445
1583	Mental_Health_post	WF_4_post_C_Spherical	-30.5607	-85.4986	24.3772	0.275579
1584	Mental_Health_post	WF_6_post_C_Astigmatism	3.25832	-2.9124	9.42904	0.300698
1585	Mental_Health_post	WF_6_post_C_TotalHOA	-2.09196	-35.4318	31.2478	0.90212
1586	Mental_Health_post	WF_6_post_C_Third	8.61828	-49.822	67.0585	0.772547
1587	Mental_Health_post	WF_6_post_C_Fourth	24.8275	-43.0353	92.6904	0.473335
1588	Mental_Health_post	WF_6_post_C_Trefoil	5.05873	-35.7718	45.8892	0.808133
1589	Mental_Health_post	WF_6_post_C_Coma	2.44959	-36.0585	40.9577	0.900777
1590	Mental_Health_post	WF_6_post_C_Tetrafoil	-12.0082	-44.6298	20.6134	0.47061
1591	Mental_Health_post	WF_6_post_C_2ndAstig	2.42052	-26.7917	31.6327	0.870986
1592	Mental_Health_post	WF_6_post_C_Spherical	-11.5036	-51.9716	28.9644	0.57742
1593	Mental_Health_post	Pupil Diameter_post	0.949637	-0.907941	2.80722	0.316345
1594	Social_Function_post	Intercept	118.31	100.404	136.216	0	*	*
1595	Social_Function_post	IOL(LS313)	0.443465	-1.54302	2.42995	0.66171
1596	Social_Function_post	Sex(M)	1.81648	0.0939081	3.53906	0.0387481	*
1597	Social_Function_post	Age	-0.058987	-0.176135	0.0581614	0.323688
1598	Social_Function_post	SE	1.51544	-0.200142	3.23103	0.0833905
1599	Social_Function_post	CYL	-1.12353	-3.30343	1.05637	0.312403
1600	Social_Function_post	Corneal Astigmatism	-0.651744	-3.26964	1.96615	0.625581
1601	Social_Function_post	Axial Length	-0.845342	-1.4189	-0.271786	0.00386753	*
1602	Social_Function_post	WF_4_post_C_Astigmatism	-1.06582	-4.21536	2.08371	0.507153
1603	Social_Function_post	WF_4_post_C_TotalHOA	-94.0317	-233.901	45.8379	0.187614
1604	Social_Function_post	WF_4_post_C_Third	123.295	-23.9375	270.527	0.100728
1605	Social_Function_post	WF_4_post_C_Fourth	44.1451	-53.0881	141.378	0.373539
1606	Social_Function_post	WF_4_post_C_Trefoil	-48.7447	-109.646	12.157	0.116706
1607	Social_Function_post	WF_4_post_C_Coma	-34.1588	-83.9028	15.5851	0.178329
1608	Social_Function_post	WF_4_post_C_Tetrafoil	-3.50337	-59.2864	52.2797	0.902032
1609	Social_Function_post	WF_4_post_C_2ndAstig	-4.65925	-59.2682	49.9497	0.867191
1610	Social_Function_post	WF_4_post_C_Spherical	-10.0184	-44.739	24.7022	0.571704
1611	Social_Function_post	WF_6_post_C_Astigmatism	1.69086	-2.19762	5.57934	0.394057
1612	Social_Function_post	WF_6_post_C_TotalHOA	-7.24074	-28.4319	13.9505	0.503046
1613	Social_Function_post	WF_6_post_C_Third	-1.34018	-38.2756	35.5953	0.943304
1614	Social_Function_post	WF_6_post_C_Fourth	51.0594	8.39796	93.7209	0.0189849	*
1615	Social_Function_post	WF_6_post_C_Trefoil	9.57763	-16.1763	35.3315	0.46606
1616	Social_Function_post	WF_6_post_C_Coma	5.88441	-18.4492	30.2181	0.635521
1617	Social_Function_post	WF_6_post_C_Tetrafoil	-23.4787	-43.8871	-3.07031	0.0241415	*
1618	Social_Function_post	WF_6_post_C_2ndAstig	0.376106	-17.9377	18.6899	0.967892
1619	Social_Function_post	WF_6_post_C_Spherical	-23.493	-48.7769	1.791	0.0685821
1620	Social_Function_post	Pupil Diameter_post	0.476857	-0.691851	1.64556	0.423873
1621	Dependence_post	Intercept	98.4217	81.8616	114.982	0	*	*
1622	Dependence_post	IOL(LS313)	-0.100906	-1.93199	1.73017	0.913987
1623	Dependence_post	Sex(M)	0.833966	-0.758138	2.42607	0.304573
1624	Dependence_post	Age	0.0680526	-0.0404682	0.176573	0.219034
1625	Dependence_post	SE	1.25151	-0.328618	2.83164	0.120571
1626	Dependence_post	CYL	0.424046	-1.58743	2.43552	0.679465
1627	Dependence_post	Corneal Astigmatism	-1.70219	-4.10863	0.704256	0.165626
1628	Dependence_post	Axial Length	-0.308004	-0.838117	0.22211	0.254792
1629	Dependence_post	WF_4_post_C_Astigmatism	-1.18452	-4.08412	1.71508	0.423316
1630	Dependence_post	WF_4_post_C_TotalHOA	-118.529	-249.234	12.1757	0.0754995
1631	Dependence_post	WF_4_post_C_Third	101.083	-35.9464	238.113	0.148222
1632	Dependence_post	WF_4_post_C_Fourth	131.243	40.6524	221.833	0.00451774	*
1633	Dependence_post	WF_4_post_C_Trefoil	-12.5411	-68.5955	43.5133	0.661014
1634	Dependence_post	WF_4_post_C_Coma	-4.48736	-50.3518	41.3771	0.847926
1635	Dependence_post	WF_4_post_C_Tetrafoil	-38.8052	-90.5265	12.9162	0.141416
1636	Dependence_post	WF_4_post_C_2ndAstig	-53.4724	-104.03	-2.91491	0.0381719	*
1637	Dependence_post	WF_4_post_C_Spherical	-35.2885	-67.1808	-3.39619	0.030104	*
1638	Dependence_post	WF_6_post_C_Astigmatism	1.95474	-1.63346	5.54295	0.285635
1639	Dependence_post	WF_6_post_C_TotalHOA	-1.01668	-20.3086	18.2753	0.917731
1640	Dependence_post	WF_6_post_C_Third	5.54818	-28.3766	39.4729	0.748555
1641	Dependence_post	WF_6_post_C_Fourth	17.2732	-22.243	56.7894	0.391584
1642	Dependence_post	WF_6_post_C_Trefoil	1.9967	-21.7328	25.7262	0.869005
1643	Dependence_post	WF_6_post_C_Coma	3.62567	-18.7306	25.982	0.750586
1644	Dependence_post	WF_6_post_C_Tetrafoil	-7.83977	-26.8889	11.2094	0.419869
1645	Dependence_post	WF_6_post_C_2ndAstig	8.51069	-8.52658	25.548	0.327537
1646	Dependence_post	WF_6_post_C_Spherical	-10.7204	-34.3697	12.929	0.374284
1647	Dependence_post	Pupil Diameter_post	0.263838	-0.817308	1.34498	0.63243
1648	Near_Vision_post	Intercept	111.866	87.5452	136.188	0	*	*
1649	Near_Vision_post	IOL(LS313)	-1.6715	-4.364	1.02101	0.223695
1650	Near_Vision_post	Sex(M)	2.63191	0.293112	4.97071	0.0274093	*
1651	Near_Vision_post	Age	0.114815	-0.0444696	0.2741	0.157714
1652	Near_Vision_post	SE	2.51999	0.19583	4.84414	0.0335744	*
1653	Near_Vision_post	CYL	1.40448	-1.55216	4.36111	0.351827
1654	Near_Vision_post	Corneal Astigmatism	-0.544279	-4.08637	2.99781	0.763282
1655	Near_Vision_post	Axial Length	-1.42957	-2.20831	-0.650836	0.000320569	*	*
1656	Near_Vision_post	WF_4_post_C_Astigmatism	-3.4062	-7.6718	0.859399	0.117556
1657	Near_Vision_post	WF_4_post_C_TotalHOA	62.0787	-129.151	253.309	0.5246
1658	Near_Vision_post	WF_4_post_C_Third	-53.7045	-254.488	147.079	0.600105
1659	Near_Vision_post	WF_4_post_C_Fourth	-0.211894	-132.899	132.475	0.997503
1660	Near_Vision_post	WF_4_post_C_Trefoil	-42.291	-124.76	40.1783	0.314846
1661	Near_Vision_post	WF_4_post_C_Coma	0.0788124	-67.356	67.5136	0.998172
1662	Near_Vision_post	WF_4_post_C_Tetrafoil	-17.511	-93.4017	58.3797	0.651089
1663	Near_Vision_post	WF_4_post_C_2ndAstig	-35.3863	-109.61	38.8371	0.350078
1664	Near_Vision_post	WF_4_post_C_Spherical	-46.8345	-93.7902	0.121167	0.0505899
1665	Near_Vision_post	WF_6_post_C_Astigmatism	2.3523	-2.92186	7.62646	0.382026
1666	Near_Vision_post	WF_6_post_C_TotalHOA	-18.5321	-47.0276	9.96339	0.202419
1667	Near_Vision_post	WF_6_post_C_Third	1.87122	-48.0779	51.8203	0.941467
1668	Near_Vision_post	WF_6_post_C_Fourth	98.2903	40.2873	156.293	0.000895799	*
1669	Near_Vision_post	WF_6_post_C_Trefoil	20.6824	-14.2157	55.5805	0.245399
1670	Near_Vision_post	WF_6_post_C_Coma	8.63008	-24.283	41.5431	0.607302
1671	Near_Vision_post	WF_6_post_C_Tetrafoil	-46.6924	-74.5745	-18.8102	0.0010297	*
1672	Near_Vision_post	WF_6_post_C_2ndAstig	-12.2011	-37.1691	12.767	0.338169
1673	Near_Vision_post	WF_6_post_C_Spherical	-55.6382	-90.2269	-21.0496	0.00161715	*
1674	Near_Vision_post	Pupil Diameter_post	1.28247	-0.305218	2.87016	0.113374
1675	Driving_General_post	Intercept	49.9822	7.26768	92.6967	0.0218201	*
1676	Driving_General_post	IOL(LS313)	5.44606	0.638485	10.2536	0.0263981	*
1677	Driving_General_post	Sex(M)	6.10155	1.86246	10.3406	0.00478547	*
1678	Driving_General_post	Age	0.245976	-0.0387366	0.530689	0.0903922
1679	Driving_General_post	SE	5.47842	1.23541	9.72143	0.0113842	*
1680	Driving_General_post	CYL	1.85062	-3.54404	7.24527	0.501348
1681	Driving_General_post	Corneal Astigmatism	-8.22789	-14.4437	-2.01209	0.00947387	*
1682	Driving_General_post	Axial Length	-0.484679	-1.85481	0.885454	0.488095
1683	Driving_General_post	WF_4_post_C_Astigmatism	-0.934826	-8.93494	7.06529	0.818846
1684	Driving_General_post	WF_4_post_C_TotalHOA	-227.286	-583.572	129.001	0.211175
1685	Driving_General_post	WF_4_post_C_Third	74.8704	-293.385	443.126	0.690269
1686	Driving_General_post	WF_4_post_C_Fourth	83.1806	-182.89	349.251	0.540043
1687	Driving_General_post	WF_4_post_C_Trefoil	81.25	-68.9818	231.482	0.289131
1688	Driving_General_post	WF_4_post_C_Coma	66.7995	-58.2486	191.848	0.295093
1689	Driving_General_post	WF_4_post_C_Tetrafoil	55.3724	-87.6286	198.373	0.447886
1690	Driving_General_post	WF_4_post_C_2ndAstig	20.7517	-121.667	163.17	0.775192
1691	Driving_General_post	WF_4_post_C_Spherical	-23.5845	-121.762	74.5927	0.637756
1692	Driving_General_post	WF_6_post_C_Astigmatism	2.43111	-7.73628	12.5985	0.639318
1693	Driving_General_post	WF_6_post_C_TotalHOA	-1.42022	-58.024	55.1836	0.960778
1694	Driving_General_post	WF_6_post_C_Third	24.9016	-73.4778	123.281	0.619816
1695	Driving_General_post	WF_6_post_C_Fourth	139.516	20.4806	258.552	0.0216059	*
1696	Driving_General_post	WF_6_post_C_Trefoil	3.26607	-65.4089	71.941	0.925733
1697	Driving_General_post	WF_6_post_C_Coma	0.922699	-63.6114	65.4568	0.977643
1698	Driving_General_post	WF_6_post_C_Tetrafoil	-70.8456	-126.803	-14.8882	0.0130837	*
1699	Driving_General_post	WF_6_post_C_2ndAstig	-66.3176	-117.326	-15.3091	0.0108264	*
1700	Driving_General_post	WF_6_post_C_Spherical	-90.041	-171.871	-8.21147	0.0310304	*
1701	Driving_General_post	Pupil Diameter_post	3.02293	0.203868	5.842	0.0355759	*
1702	Distance_Vision_post	Intercept	97.7398	77.0799	118.4	0	*	*
1703	Distance_Vision_post	IOL(LS313)	-0.36761	-2.65741	1.92219	0.753017
1704	Distance_Vision_post	Sex(M)	1.89847	-0.0886867	3.88562	0.061134
1705	Distance_Vision_post	Age	0.0400205	-0.0952104	0.175251	0.561884
1706	Distance_Vision_post	SE	1.48021	-0.496869	3.45729	0.142261
1707	Distance_Vision_post	CYL	0.48183	-2.03169	2.99535	0.707122
1708	Distance_Vision_post	Corneal Astigmatism	-2.06485	-5.08002	0.950327	0.179517
1709	Distance_Vision_post	Axial Length	-0.482818	-1.14447	0.178833	0.152647
1710	Distance_Vision_post	WF_4_post_C_Astigmatism	-4.64301	-8.27215	-1.01388	0.0121564	*
1711	Distance_Vision_post	WF_4_post_C_TotalHOA	-73.3082	-235.175	88.5582	0.374718
1712	Distance_Vision_post	WF_4_post_C_Third	70.1349	-100.054	240.324	0.419254
1713	Distance_Vision_post	WF_4_post_C_Fourth	72.5288	-39.8992	184.957	0.206079
1714	Distance_Vision_post	WF_4_post_C_Trefoil	-22.5675	-92.7378	47.6028	0.528461
1715	Distance_Vision_post	WF_4_post_C_Coma	-0.848822	-58.1925	56.4949	0.976855
1716	Distance_Vision_post	WF_4_post_C_Tetrafoil	-30.2938	-94.7041	34.1166	0.356614
1717	Distance_Vision_post	WF_4_post_C_2ndAstig	-23.5496	-86.5771	39.4778	0.463963
1718	Distance_Vision_post	WF_4_post_C_Spherical	-36.5581	-76.539	3.42274	0.0731001
1719	Distance_Vision_post	WF_6_post_C_Astigmatism	6.61761	2.13397	11.1012	0.00381756	*
1720	Distance_Vision_post	WF_6_post_C_TotalHOA	-16.2644	-40.6018	8.07294	0.190247
1721	Distance_Vision_post	WF_6_post_C_Third	-2.89414	-45.4247	39.6364	0.893897
1722	Distance_Vision_post	WF_6_post_C_Fourth	84.0302	34.785	133.276	0.000824406	*
1723	Distance_Vision_post	WF_6_post_C_Trefoil	20.4687	-9.214	50.1514	0.176509
1724	Distance_Vision_post	WF_6_post_C_Coma	13.8707	-14.1513	41.8928	0.331953
1725	Distance_Vision_post	WF_6_post_C_Tetrafoil	-32.2609	-55.871	-8.65077	0.0074031	*
1726	Distance_Vision_post	WF_6_post_C_2ndAstig	-17.39	-38.5567	3.77664	0.107335
1727	Distance_Vision_post	WF_6_post_C_Spherical	-35.6249	-64.893	-6.35676	0.0170469	*
1728	Distance_Vision_post	Pupil Diameter_post	0.543209	-0.805355	1.89177	0.42982
1729	25-item_post	Intercept	96.5321	79.1048	113.959	0	*	*
1730	25-item_post	IOL(LS313)	0.383386	-1.54454	2.31131	0.696711
1731	25-item_post	Sex(M)	1.97597	0.300338	3.65161	0.0208159	*
1732	25-item_post	Age	0.0480534	-0.0661222	0.162229	0.409423
1733	25-item_post	SE	1.63398	-0.0299204	3.29787	0.05426
1734	25-item_post	CYL	0.736027	-1.38151	2.85356	0.4957
1735	25-item_post	Corneal Astigmatism	-2.40715	-4.94191	0.127615	0.0626987
1736	25-item_post	Axial Length	-0.55562	-1.11355	0.00230701	0.0509506
1737	25-item_post	WF_4_post_C_Astigmatism	-2.08802	-5.14154	0.965493	0.180159
1738	25-item_post	WF_4_post_C_TotalHOA	-96.903	-234.236	40.4305	0.16667
1739	25-item_post	WF_4_post_C_Third	94.9657	-49.1023	239.034	0.196365
1740	25-item_post	WF_4_post_C_Fourth	65.1419	-30.0864	160.37	0.179999
1741	25-item_post	WF_4_post_C_Trefoil	-30.3441	-89.3762	28.6881	0.313699
1742	25-item_post	WF_4_post_C_Coma	-11.0603	-59.3487	37.228	0.653479
1743	25-item_post	WF_4_post_C_Tetrafoil	-6.82058	-61.2297	47.5885	0.805914
1744	25-item_post	WF_4_post_C_2ndAstig	-31.2817	-84.4783	21.9149	0.249093
1745	25-item_post	WF_4_post_C_Spherical	-21.4737	-55.0703	12.1229	0.210294
1746	25-item_post	WF_6_post_C_Astigmatism	3.08618	-0.691195	6.86355	0.109299
1747	25-item_post	WF_6_post_C_TotalHOA	-5.8013	-26.1509	14.5483	0.576326
1748	25-item_post	WF_6_post_C_Third	-5.08096	-40.8189	30.657	0.780507
1749	25-item_post	WF_6_post_C_Fourth	64.1314	22.5555	105.707	0.00250009	*
1750	25-item_post	WF_6_post_C_Trefoil	15.847	-9.13907	40.8331	0.213832
1751	25-item_post	WF_6_post_C_Coma	10.2227	-13.3275	33.773	0.394881
1752	25-item_post	WF_6_post_C_Tetrafoil	-28.5001	-48.5189	-8.48133	0.00526443	*
1753	25-item_post	WF_6_post_C_2ndAstig	-7.48764	-25.4012	10.4259	0.412641
1754	25-item_post	WF_6_post_C_Spherical	-34.7467	-59.5919	-9.90153	0.00612307	*
1755	25-item_post	Pupil Diameter_post	0.326471	-0.811246	1.46419	0.573825
1756	Peripheral_Vision_post	Intercept	3.78704	-1.88611	9.46019	0.190747
1757	Peripheral_Vision_post	IOL(LS313)	0.102325	-0.5389	0.74355	0.754454
1758	Peripheral_Vision_post	Sex(M)	0.757868	0.177102	1.33863	0.0105369	*
1759	Peripheral_Vision_post	Age	0.0108458	-0.0274507	0.0491424	0.578837
1760	Peripheral_Vision_post	SE_R	0.303471	-0.261816	0.868758	0.292701
1761	Peripheral_Vision_post	CYL_R	-0.5863	-1.32047	0.147869	0.117527
1762	Peripheral_Vision_post	Corneal Astigmatism_R	-0.365852	-1.26788	0.536175	0.426641
1763	Peripheral_Vision_post	Axial Length_R	-0.182478	-0.361081	-0.00387471	0.0452287	*
1764	Peripheral_Vision_post	WF_4_post_C_Astigmatism_R	0.0875316	-0.965478	1.14054	0.870577
1765	Peripheral_Vision_post	WF_4_post_C_TotalHOA_R	3.7516	-43.0045	50.5077	0.875035
1766	Peripheral_Vision_post	WF_4_post_C_Third_R	0.73159	-48.0329	49.4961	0.976542
1767	Peripheral_Vision_post	WF_4_post_C_Fourth_R	4.56674	-28.9263	38.0598	0.789281
1768	Peripheral_Vision_post	WF_4_post_C_Trefoil_R	-4.67693	-25.3347	15.9809	0.657227
1769	Peripheral_Vision_post	WF_4_post_C_Coma_R	-0.427969	-16.8591	16.0031	0.959285
1770	Peripheral_Vision_post	WF_4_post_C_Tetrafoil_R	-7.9265	-26.3085	10.4555	0.398015
1771	Peripheral_Vision_post	WF_4_post_C_2ndAstig_R	-9.5638	-27.7843	8.65668	0.303578
1772	Peripheral_Vision_post	WF_4_post_C_Spherical_R	-11.0661	-22.5993	0.467122	0.0600242
1773	Peripheral_Vision_post	WF_6_post_C_Astigmatism_R	0.34838	-0.976331	1.67309	0.606237
1774	Peripheral_Vision_post	WF_6_post_C_TotalHOA_R	-7.08668	-13.859	-0.314361	0.0402689	*
1775	Peripheral_Vision_post	WF_6_post_C_Third_R	-4.41743	-16.2676	7.43271	0.465
1776	Peripheral_Vision_post	WF_6_post_C_Fourth_R	21.6832	7.48455	35.8818	0.00276087	*
1777	Peripheral_Vision_post	WF_6_post_C_Trefoil_R	9.79959	1.5692	18.03	0.0196119	*
1778	Peripheral_Vision_post	WF_6_post_C_Coma_R	5.79728	-2.07409	13.6686	0.148867
1779	Peripheral_Vision_post	WF_6_post_C_Tetrafoil_R	-2.71983	-9.32608	3.88643	0.4197
1780	Peripheral_Vision_post	WF_6_post_C_2ndAstig_R	-1.84666	-8.08137	4.38806	0.561556
1781	Peripheral_Vision_post	WF_6_post_C_Spherical_R	-8.35852	-16.5502	-0.166832	0.0455092	*
1782	Peripheral_Vision_post	Pupil Diameter_post_R	0.116663	-0.268629	0.501955	0.552866
1783	Color_Vision_post	Intercept	7.82388	-1.22561	16.8734	0.0901608
1784	Color_Vision_post	IOL(LS313)	0.180572	-0.870633	1.23178	0.736356
1785	Color_Vision_post	Sex(M)	1.43794	0.435618	2.44026	0.00492597	*
1786	Color_Vision_post	Age	-0.00969638	-0.0707437	0.0513509	0.755561
1787	Color_Vision_post	SE_R	0.336267	-0.590336	1.26287	0.476905
1788	Color_Vision_post	CYL_R	0.760684	-0.447254	1.96862	0.217097
1789	Color_Vision_post	Corneal Astigmatism_R	-1.77198	-3.5052	-0.0387652	0.0450875	*
1790	Color_Vision_post	Axial Length_R	-0.170796	-0.437802	0.0962104	0.209932
1791	Color_Vision_post	WF_4_post_C_Astigmatism_R	-0.681772	-2.76015	1.3966	0.520262
1792	Color_Vision_post	WF_4_post_C_TotalHOA_R	-59.6619	-126.095	6.77154	0.0783709
1793	Color_Vision_post	WF_4_post_C_Third_R	45.8208	-27.0051	118.647	0.217502
1794	Color_Vision_post	WF_4_post_C_Fourth_R	44.8702	-12.5479	102.288	0.125604
1795	Color_Vision_post	WF_4_post_C_Trefoil_R	-1.61031	-39.8176	36.597	0.934164
1796	Color_Vision_post	WF_4_post_C_Coma_R	3.34408	-26.5932	33.2814	0.826699
1797	Color_Vision_post	WF_4_post_C_Tetrafoil_R	-3.61902	-35.672	28.4339	0.82486
1798	Color_Vision_post	WF_4_post_C_2ndAstig_R	-7.70282	-41.4419	26.0363	0.654529
1799	Color_Vision_post	WF_4_post_C_Spherical_R	8.14468	-14.0743	30.3637	0.472471
1800	Color_Vision_post	WF_6_post_C_Astigmatism_R	1.89113	-0.716966	4.49922	0.15526
1801	Color_Vision_post	WF_6_post_C_TotalHOA_R	4.76324	-12.5534	22.0799	0.589797
1802	Color_Vision_post	WF_6_post_C_Third_R	0.275423	-23.5924	24.1432	0.981955
1803	Color_Vision_post	WF_6_post_C_Fourth_R	36.1538	-4.97164	77.2793	0.0848783
1804	Color_Vision_post	WF_6_post_C_Trefoil_R	-1.50361	-18.6251	15.6178	0.863337
1805	Color_Vision_post	WF_6_post_C_Coma_R	0.293086	-14.1297	14.7159	0.968229
1806	Color_Vision_post	WF_6_post_C_Tetrafoil_R	-28.8455	-48.3076	-9.38348	0.00367254	*
1807	Color_Vision_post	WF_6_post_C_2ndAstig_R	-7.42656	-21.7619	6.90882	0.309918
1808	Color_Vision_post	WF_6_post_C_Spherical_R	-34.9085	-65.6127	-4.20424	0.0258554	*
1809	Color_Vision_post	Pupil Diameter_post_R	-0.317154	-0.89766	0.263351	0.284246
1810	Driving_Daytime_post	Intercept	1.51924	-6.56614	9.60461	0.712662
1811	Driving_Daytime_post	IOL(LS313)	0.547567	-0.387678	1.48281	0.251158
1812	Driving_Daytime_post	Sex(M)	1.09245	0.226998	1.9579	0.0133578	*
1813	Driving_Daytime_post	Age	-0.00362946	-0.0581469	0.050888	0.896182
1814	Driving_Daytime_post	SE_R	0.137326	-0.755455	1.03011	0.763046
1815	Driving_Daytime_post	CYL_R	-0.263944	-1.3341	0.806208	0.628799
1816	Driving_Daytime_post	Corneal Astigmatism_R	-0.623936	-1.94851	0.700635	0.355875
1817	Driving_Daytime_post	Axial Length_R	-0.15489	-0.402564	0.0927844	0.220297
1818	Driving_Daytime_post	WF_4_post_C_Astigmatism_R	-0.412378	-2.01955	1.1948	0.615028
1819	Driving_Daytime_post	WF_4_post_C_TotalHOA_R	46.338	-30.4982	123.174	0.237195
1820	Driving_Daytime_post	WF_4_post_C_Third_R	-59.0965	-139.476	21.2829	0.149576
1821	Driving_Daytime_post	WF_4_post_C_Fourth_R	-30.1236	-89.8833	29.6361	0.323155
1822	Driving_Daytime_post	WF_4_post_C_Trefoil_R	5.13145	-32.5907	42.8536	0.789758
1823	Driving_Daytime_post	WF_4_post_C_Coma_R	9.91674	-18.2261	38.0595	0.489786
1824	Driving_Daytime_post	WF_4_post_C_Tetrafoil_R	3.91189	-24.7777	32.6015	0.789277
1825	Driving_Daytime_post	WF_4_post_C_2ndAstig_R	7.14085	-21.93	36.2117	0.630199
1826	Driving_Daytime_post	WF_4_post_C_Spherical_R	-9.29619	-31.0221	12.4297	0.401662
1827	Driving_Daytime_post	WF_6_post_C_Astigmatism_R	0.821184	-1.37029	3.01266	0.462676
1828	Driving_Daytime_post	WF_6_post_C_TotalHOA_R	-12.0099	-25.2645	1.2446	0.0757402
1829	Driving_Daytime_post	WF_6_post_C_Third_R	30.8301	6.57945	55.0808	0.0127109	*
1830	Driving_Daytime_post	WF_6_post_C_Fourth_R	28.3011	0.94975	55.6525	0.0425542	*
1831	Driving_Daytime_post	WF_6_post_C_Trefoil_R	-5.98015	-22.002	10.0417	0.464431
1832	Driving_Daytime_post	WF_6_post_C_Coma_R	-12.5097	-28.104	3.08451	0.115877
1833	Driving_Daytime_post	WF_6_post_C_Tetrafoil_R	-11.9958	-24.3292	0.337636	0.0566056
1834	Driving_Daytime_post	WF_6_post_C_2ndAstig_R	-6.1112	-16.095	3.87256	0.230239
1835	Driving_Daytime_post	WF_6_post_C_Spherical_R	-15.5553	-34.742	3.6313	0.11205
1836	Driving_Daytime_post	Pupil Diameter_post_R	0.526659	-0.0536573	1.10698	0.0752768
1837	Driving_Nighttime_post	Intercept	-11.1942	-18.8976	-3.49082	0.00439696	*
1838	Driving_Nighttime_post	IOL(LS313)	0.936431	0.0988391	1.77402	0.028431	*
1839	Driving_Nighttime_post	Sex(M)	1.00216	0.19685	1.80747	0.0147239	*
1840	Driving_Nighttime_post	Age	0.0606636	0.00363566	0.117692	0.0370734	*
1841	Driving_Nighttime_post	SE_R	1.27782	0.532052	2.02359	0.000784183	*
1842	Driving_Nighttime_post	CYL_R	0.0426422	-0.944552	1.02984	0.932529
1843	Driving_Nighttime_post	Corneal Astigmatism_R	-1.26007	-2.37985	-0.140293	0.0274147	*
1844	Driving_Nighttime_post	Axial Length_R	0.0556437	-0.183211	0.294498	0.647956
1845	Driving_Nighttime_post	WF_4_post_C_Astigmatism_R	-1.03594	-2.5142	0.442326	0.169588
1846	Driving_Nighttime_post	WF_4_post_C_TotalHOA_R	-21.5342	-87.2765	44.208	0.520868
1847	Driving_Nighttime_post	WF_4_post_C_Third_R	38.0655	-33.1658	109.297	0.29491
1848	Driving_Nighttime_post	WF_4_post_C_Fourth_R	23.6236	-23.8688	71.1159	0.32959
1849	Driving_Nighttime_post	WF_4_post_C_Trefoil_R	-19.8817	-50.5555	10.7921	0.20394
1850	Driving_Nighttime_post	WF_4_post_C_Coma_R	-18.4349	-42.8283	5.95844	0.138542
1851	Driving_Nighttime_post	WF_4_post_C_Tetrafoil_R	-1.44243	-26.7156	23.8307	0.910931
1852	Driving_Nighttime_post	WF_4_post_C_2ndAstig_R	1.94474	-23.9827	27.8722	0.883121
1853	Driving_Nighttime_post	WF_4_post_C_Spherical_R	-8.5207	-24.9123	7.8709	0.308274
1854	Driving_Nighttime_post	WF_6_post_C_Astigmatism_R	0.992513	-1.02503	3.01006	0.334944
1855	Driving_Nighttime_post	WF_6_post_C_TotalHOA_R	3.23936	-6.44206	12.9208	0.511948
1856	Driving_Nighttime_post	WF_6_post_C_Third_R	-17.1183	-35.0852	0.848678	0.0618432
1857	Driving_Nighttime_post	WF_6_post_C_Fourth_R	8.74668	-14.9314	32.4247	0.469051
1858	Driving_Nighttime_post	WF_6_post_C_Trefoil_R	15.999	3.10877	28.8892	0.0149868	*
1859	Driving_Nighttime_post	WF_6_post_C_Coma_R	14.1421	2.47318	25.811	0.0175293	*
1860	Driving_Nighttime_post	WF_6_post_C_Tetrafoil_R	-12.4193	-24.0988	-0.739821	0.0371462	*
1861	Driving_Nighttime_post	WF_6_post_C_2ndAstig_R	0.0501915	-10.2159	10.3163	0.992354
1862	Driving_Nighttime_post	WF_6_post_C_Spherical_R	-3.50646	-20.6627	13.6498	0.68872
1863	Driving_Nighttime_post	Pupil Diameter_post_R	0.450358	-0.0423917	0.943107	0.0732324
1864	Driving_Adverse_Conditions_post	Intercept	-6.66999	-13.1155	-0.224446	0.0425347	*
1865	Driving_Adverse_Conditions_post	IOL(LS313)	-0.148912	-0.871621	0.573797	0.686322
1866	Driving_Adverse_Conditions_post	Sex(M)	0.791101	0.139134	1.44307	0.0173938	*
1867	Driving_Adverse_Conditions_post	Age	0.0452355	1.87844e-05	0.0904522	0.0499007	*
1868	Driving_Adverse_Conditions_post	SE_R	0.777389	0.151032	1.40374	0.0149904	*
1869	Driving_Adverse_Conditions_post	CYL_R	0.573594	-0.241854	1.38904	0.167993
1870	Driving_Adverse_Conditions_post	Corneal Astigmatism_R	-1.19628	-2.16435	-0.22821	0.0154335	*
1871	Driving_Adverse_Conditions_post	Axial Length_R	0.0133792	-0.19187	0.218629	0.898337
1872	Driving_Adverse_Conditions_post	WF_4_post_C_Astigmatism_R	-0.621381	-1.83419	0.591428	0.31528
1873	Driving_Adverse_Conditions_post	WF_4_post_C_TotalHOA_R	-7.02807	-62.0297	47.9736	0.802241
1874	Driving_Adverse_Conditions_post	WF_4_post_C_Third_R	3.27715	-54.004	60.5583	0.910717
1875	Driving_Adverse_Conditions_post	WF_4_post_C_Fourth_R	14.5703	-26.5421	55.6828	0.487289
1876	Driving_Adverse_Conditions_post	WF_4_post_C_Trefoil_R	2.21102	-20.9124	25.3344	0.851338
1877	Driving_Adverse_Conditions_post	WF_4_post_C_Coma_R	3.99068	-15.1982	23.1796	0.683554
1878	Driving_Adverse_Conditions_post	WF_4_post_C_Tetrafoil_R	-4.31671	-26.0919	17.4585	0.697609
1879	Driving_Adverse_Conditions_post	WF_4_post_C_2ndAstig_R	-1.2665	-22.6683	20.1353	0.907662
1880	Driving_Adverse_Conditions_post	WF_4_post_C_Spherical_R	-2.7747	-16.8385	11.2891	0.698983
1881	Driving_Adverse_Conditions_post	WF_6_post_C_Astigmatism_R	0.886159	-0.732704	2.50502	0.283318
1882	Driving_Adverse_Conditions_post	WF_6_post_C_TotalHOA_R	-7.66791	-17.8117	2.4759	0.138446
1883	Driving_Adverse_Conditions_post	WF_6_post_C_Third_R	-0.711537	-15.0708	13.6477	0.922629
1884	Driving_Adverse_Conditions_post	WF_6_post_C_Fourth_R	22.947	3.69691	42.1972	0.0194699	*
1885	Driving_Adverse_Conditions_post	WF_6_post_C_Trefoil_R	6.07522	-3.82381	15.9742	0.22902
1886	Driving_Adverse_Conditions_post	WF_6_post_C_Coma_R	4.6332	-4.698	13.9644	0.330457
1887	Driving_Adverse_Conditions_post	WF_6_post_C_Tetrafoil_R	-10.1423	-19.1953	-1.08929	0.0281037	*
1888	Driving_Adverse_Conditions_post	WF_6_post_C_2ndAstig_R	-9.35812	-17.5711	-1.14516	0.0255299	*
1889	Driving_Adverse_Conditions_post	WF_6_post_C_Spherical_R	-11.9592	-25.4321	1.51369	0.0818954
1890	Driving_Adverse_Conditions_post	Pupil Diameter_post_R	0.256617	-0.143803	0.657036	0.209078
1891	Spectacle Dependence_Distance_post	Intercept(NonUse|Sometimes)	8.75013	-0.324727	17.825	0.058776
1892	Spectacle Dependence_Distance_post	Intercept(Sometimes|Always)	9.30995	0.228027	18.3919	0.0445147	*
1893	Spectacle Dependence_Distance_post	IOL(LS313)	2.12405	1.08311	3.165	6.3506e-05	*	*
1894	Spectacle Dependence_Distance_post	Sex(M)	0.303787	-0.48699	1.09456	0.451475
1895	Spectacle Dependence_Distance_post	Age	0.0204431	-0.0374327	0.0783189	0.488738
1896	Spectacle Dependence_Distance_post	SE	0.538914	-0.219399	1.29723	0.163643
1897	Spectacle Dependence_Distance_post	CYL	-1.0563	-2.07161	-0.0409844	0.0414383	*
1898	Spectacle Dependence_Distance_post	Corneal Astigmatism	-0.909179	-2.12945	0.311094	0.144202
1899	Spectacle Dependence_Distance_post	Axial Length	-0.0166555	-0.306275	0.272964	0.910256
1900	Spectacle Dependence_Distance_post	WF_4_post_C_Astigmatism	0.281139	-1.26992	1.8322	0.722393
1901	Spectacle Dependence_Distance_post	WF_4_post_C_TotalHOA	28.2366	-33.0548	89.528	0.366547
1902	Spectacle Dependence_Distance_post	WF_4_post_C_Third	-79.995	-157.99	-1.99972	0.0444045	*
1903	Spectacle Dependence_Distance_post	WF_4_post_C_Fourth	3.12431	-44.3603	50.609	0.897389
1904	Spectacle Dependence_Distance_post	WF_4_post_C_Trefoil	23.763	-12.4306	59.9565	0.198149
1905	Spectacle Dependence_Distance_post	WF_4_post_C_Coma	16.9356	-12.6167	46.4879	0.261343
1906	Spectacle Dependence_Distance_post	WF_4_post_C_Tetrafoil	-12.7806	-40.6619	15.1006	0.368943
1907	Spectacle Dependence_Distance_post	WF_4_post_C_2ndAstig	5.80448	-21.7192	33.3281	0.679353
1908	Spectacle Dependence_Distance_post	WF_4_post_C_Spherical	-5.13536	-22.4308	12.1601	0.560592
1909	Spectacle Dependence_Distance_post	WF_6_post_C_Astigmatism	0.333303	-1.57272	2.23933	0.731793
1910	Spectacle Dependence_Distance_post	WF_6_post_C_TotalHOA	-9.5733	-23.6139	4.4673	0.181423
1911	Spectacle Dependence_Distance_post	WF_6_post_C_Third	-9.66981	-33.4595	14.1199	0.425636
1912	Spectacle Dependence_Distance_post	WF_6_post_C_Fourth	-5.09014	-33.0716	22.8914	0.721432
1913	Spectacle Dependence_Distance_post	WF_6_post_C_Trefoil	13.5162	-3.56673	30.5992	0.120956
1914	Spectacle Dependence_Distance_post	WF_6_post_C_Coma	11.9857	-2.85995	26.8314	0.113555
1915	Spectacle Dependence_Distance_post	WF_6_post_C_Tetrafoil	7.66022	-6.22078	21.5412	0.279419
1916	Spectacle Dependence_Distance_post	WF_6_post_C_2ndAstig	5.72376	-6.93819	18.3857	0.375614
1917	Spectacle Dependence_Distance_post	WF_6_post_C_Spherical	9.30705	-12.124	30.7381	0.394665
1918	Spectacle Dependence_Distance_post	Pupil Diameter_post	0.800113	0.249744	1.35048	0.00438016	*
1919	Spectacle Dependence_Intermediate_post	Intercept(NonUse|Sometimes)	6.45781	-4.25033	17.1659	0.237195
1920	Spectacle Dependence_Intermediate_post	Intercept(Sometimes|Always)	7.0283	-3.68586	17.7425	0.198539
1921	Spectacle Dependence_Intermediate_post	IOL(LS313)	0.260741	-0.907585	1.42907	0.661804
1922	Spectacle Dependence_Intermediate_post	Sex(M)	0.689576	-0.233173	1.61233	0.142998
1923	Spectacle Dependence_Intermediate_post	Age	0.0021898	-0.0656998	0.0700795	0.949591
1924	Spectacle Dependence_Intermediate_post	SE	-0.0541397	-0.979847	0.871567	0.908738
1925	Spectacle Dependence_Intermediate_post	CYL	-0.481638	-1.67901	0.71573	0.43046
1926	Spectacle Dependence_Intermediate_post	Corneal Astigmatism	-1.4003	-2.74288	-0.0577237	0.0409269	*
1927	Spectacle Dependence_Intermediate_post	Axial Length	0.0919079	-0.232594	0.41641	0.578808
1928	Spectacle Dependence_Intermediate_post	WF_4_post_C_Astigmatism	-0.296866	-2.24624	1.6525	0.765333
1929	Spectacle Dependence_Intermediate_post	WF_4_post_C_TotalHOA	54.0664	-27.4324	135.565	0.19351
1930	Spectacle Dependence_Intermediate_post	WF_4_post_C_Third	-70.4975	-159.698	18.703	0.121372
1931	Spectacle Dependence_Intermediate_post	WF_4_post_C_Fourth	-21.0651	-75.6339	33.5037	0.44928
1932	Spectacle Dependence_Intermediate_post	WF_4_post_C_Trefoil	6.88621	-39.4739	53.2463	0.770949
1933	Spectacle Dependence_Intermediate_post	WF_4_post_C_Coma	5.58176	-27.3779	38.5415	0.739943
1934	Spectacle Dependence_Intermediate_post	WF_4_post_C_Tetrafoil	-7.39748	-40.2179	25.423	0.658656
1935	Spectacle Dependence_Intermediate_post	WF_4_post_C_2ndAstig	20.7885	-15.0601	56.6371	0.255706
1936	Spectacle Dependence_Intermediate_post	WF_4_post_C_Spherical	-3.58873	-23.6625	16.4851	0.726036
1937	Spectacle Dependence_Intermediate_post	WF_6_post_C_Astigmatism	0.713317	-1.84285	3.26949	0.584412
1938	Spectacle Dependence_Intermediate_post	WF_6_post_C_TotalHOA	-27.492	-50.7036	-4.28046	0.0202629	*
1939	Spectacle Dependence_Intermediate_post	WF_6_post_C_Third	-24.2868	-60.6486	12.0751	0.190493
1940	Spectacle Dependence_Intermediate_post	WF_6_post_C_Fourth	-4.72228	-39.8441	30.3996	0.792142
1941	Spectacle Dependence_Intermediate_post	WF_6_post_C_Trefoil	39.4697	10.5045	68.4348	0.00756671	*
1942	Spectacle Dependence_Intermediate_post	WF_6_post_C_Coma	23.6692	2.75911	44.5793	0.0265123	*
1943	Spectacle Dependence_Intermediate_post	WF_6_post_C_Tetrafoil	7.93286	-8.73782	24.6035	0.350985
1944	Spectacle Dependence_Intermediate_post	WF_6_post_C_2ndAstig	11.0349	-4.2487	26.3185	0.157028
1945	Spectacle Dependence_Intermediate_post	WF_6_post_C_Spherical	18.4337	-7.80846	44.6759	0.168576
1946	Spectacle Dependence_Intermediate_post	Pupil Diameter_post	0.190226	-0.583235	0.963687	0.629774
1947	Spectacle Dependence_Near_post	Intercept(NonUse|Sometimes)	-1.1059	-7.25818	5.04638	0.724599
1948	Spectacle Dependence_Near_post	Intercept(Sometimes|Always)	-0.168851	-6.32281	5.9851	0.957112
1949	Spectacle Dependence_Near_post	IOL(LS313)	2.30137	1.58163	3.0211	3.67794e-10	*	*
1950	Spectacle Dependence_Near_post	Sex(M)	0.326241	-0.217101	0.869583	0.239255
1951	Spectacle Dependence_Near_post	Age	-0.0170049	-0.0547915	0.0207817	0.37775
1952	Spectacle Dependence_Near_post	SE	0.74029	0.184944	1.29564	0.00898231	*
1953	Spectacle Dependence_Near_post	CYL	-0.189461	-0.949872	0.57095	0.625305
1954	Spectacle Dependence_Near_post	Corneal Astigmatism	-0.690239	-1.62889	0.248407	0.149501
1955	Spectacle Dependence_Near_post	Axial Length	0.00861435	-0.189252	0.206481	0.931998
1956	Spectacle Dependence_Near_post	WF_4_post_C_Astigmatism	-0.0267467	-1.176	1.12251	0.963617
1957	Spectacle Dependence_Near_post	WF_4_post_C_TotalHOA	64.3905	19.8951	108.886	0.00456293	*
1958	Spectacle Dependence_Near_post	WF_4_post_C_Third	-77.4372	-127.599	-27.2755	0.00248016	*
1959	Spectacle Dependence_Near_post	WF_4_post_C_Fourth	-36.7043	-72.8631	-0.545529	0.0466383	*
1960	Spectacle Dependence_Near_post	WF_4_post_C_Trefoil	15.3804	-6.88019	37.641	0.175668
1961	Spectacle Dependence_Near_post	WF_4_post_C_Coma	9.5697	-8.05122	27.1906	0.287124
1962	Spectacle Dependence_Near_post	WF_4_post_C_Tetrafoil	-4.93454	-25.8681	15.999	0.644068
1963	Spectacle Dependence_Near_post	WF_4_post_C_2ndAstig	5.64188	-14.91	26.1937	0.590537
1964	Spectacle Dependence_Near_post	WF_4_post_C_Spherical	6.80423	-8.01695	21.6254	0.36822
1965	Spectacle Dependence_Near_post	WF_6_post_C_Astigmatism	0.334252	-1.06457	1.73307	0.639536
1966	Spectacle Dependence_Near_post	WF_6_post_C_TotalHOA	-9.34865	-18.3287	-0.368654	0.0413042	*
1967	Spectacle Dependence_Near_post	WF_6_post_C_Third	0.787573	-13.4928	15.0679	0.91392
1968	Spectacle Dependence_Near_post	WF_6_post_C_Fourth	0.557165	-18.2329	19.3472	0.953654
1969	Spectacle Dependence_Near_post	WF_6_post_C_Trefoil	4.52902	-5.29987	14.3579	0.366451
1970	Spectacle Dependence_Near_post	WF_6_post_C_Coma	4.41865	-4.55067	13.388	0.334257
1971	Spectacle Dependence_Near_post	WF_6_post_C_Tetrafoil	6.92761	-2.0831	15.9383	0.13184
1972	Spectacle Dependence_Near_post	WF_6_post_C_2ndAstig	0.897116	-7.43585	9.23008	0.832879
1973	Spectacle Dependence_Near_post	WF_6_post_C_Spherical	4.15417	-9.94645	18.2548	0.563646
1974	Spectacle Dependence_Near_post	Pupil Diameter_post	-0.500105	-0.971964	-0.0282452	0.0377716	*
* p<0.05, **p<0.00068

## Sheet: Supplementaryl Table S2(B)
Supplementary Table S2 (B)
	Before adjusting		After adjusting
Response	ZMB00	LS313	ZMB00	LS313	Coefficients (95%CI)	P value (Wald test)
UDVA_post	-0.04±0.14	0.02±0.17	-0.04±0.07	0.04±0.10	0.05(0.02,0.08)	0.00304663	*
CDVA_post	-0.14±0.07	-0.09±0.10	-0.14±0.04	-0.09±0.06	0.03(0.01,0.05)	0.00114316	*
UIVA_post	0.22±0.18	0.25±0.18	0.20±0.12	0.27±0.12	0.05(-0.00,0.10)	0.0551305
CIVA_post	0.04±0.09	0.03±0.08	0.03±0.08	0.03±0.05	-0.02(-0.04,0.01)	0.1826
UNVA_post	0.12±0.14	0.46±0.24	0.09±0.09	0.46±0.16	0.37(0.32,0.42)	6.51172e-38	*	*
CNVA_post	0.04±0.08	0.05±0.11	0.02±0.06	0.05±0.10	0.01(-0.02,0.03)	0.52458
WF_4_post_O_Astigmatism	-0.83±0.93	-1.07±1.32	-0.92±0.38	-1.08±0.51	-0.01(-0.10,0.08)	0.855426
WF_4_post_O_TotalHOA	0.19±0.19	0.34±0.39	0.17±0.05	0.29±0.05	0.10(0.08,0.12)	3.03005e-17	*	*
WF_4_post_O_Third	0.17±0.18	0.29±0.38	0.15±0.05	0.26±0.05	0.09(0.07,0.11)	4.09519e-14	*	*
WF_4_post_O_Fourth	0.09±0.08	0.16±0.13	0.07±0.02	0.13±0.02	0.05(0.04,0.06)	6.79107e-19	*	*
WF_4_post_O_Trefoil	0.12±0.11	0.20±0.26	0.11±0.04	0.18±0.04	0.05(0.04,0.07)	1.98581e-09	*	*
WF_4_post_O_Coma	0.10±0.15	0.19±0.28	0.09±0.03	0.17±0.04	0.07(0.05,0.09)	6.1045e-11	*	*
WF_4_post_O_Tetrafoil	0.06±0.05	0.09±0.11	0.05±0.02	0.07±0.02	0.02(0.01,0.03)	6.47101e-07	*	*
WF_4_post_O_2ndAstig	0.04±0.04	0.06±0.07	0.04±0.02	0.05±0.02	0.01(0.00,0.01)	0.0439244	*
WF_4_post_O_Spherical	0.02±0.06	0.10±0.07	0.01±0.03	0.08±0.03	0.06(0.05,0.07)	2.82211e-39	*	*
WF_4_post_I_Astigmatism	-0.61±0.87	-0.80±1.20	-0.57±0.11	-0.70±0.11	-0.14(-0.22,-0.06)	0.000386915	*	*
WF_4_post_I_TotalHOA	0.16±0.20	0.32±0.39	0.14±0.08	0.27±0.07	0.11(0.09,0.13)	2.66184e-22	*	*
WF_4_post_I_Third	0.12±0.18	0.28±0.37	0.11±0.07	0.25±0.06	0.11(0.09,0.13)	1.09483e-26	*	*
WF_4_post_I_Fourth	0.09±0.08	0.14±0.14	0.08±0.04	0.10±0.04	0.02(0.01,0.03)	0.00467989	*
WF_4_post_I_Trefoil	0.08±0.11	0.19±0.25	0.07±0.05	0.17±0.05	0.08(0.07,0.10)	9.99331e-34	*	*
WF_4_post_I_Coma	0.09±0.15	0.20±0.28	0.08±0.06	0.17±0.04	0.07(0.06,0.09)	3.53568e-14	*	*
WF_4_post_I_Tetrafoil	0.05±0.06	0.09±0.11	0.04±0.03	0.07±0.03	0.02(0.01,0.03)	1.74119e-05	*	*
WF_4_post_I_2ndAstig	0.04±0.04	0.06±0.07	0.03±0.02	0.04±0.02	-0.00(-0.01,0.01)	0.878577
WF_4_post_I_Spherical	-0.03±0.07	0.06±0.07	-0.04±0.03	0.04±0.03	0.06(0.05,0.07)	2.82179e-39	*	*
WF_6_post_O_Astigmatism	-1.25±1.50	-1.84±2.26	-1.25±0.74	-1.94±0.86	-0.24(-0.61,0.12)	0.193631
WF_6_post_O_TotalHOA	1.33±1.38	2.22±2.02	1.19±0.87	2.28±0.95	0.56(0.21,0.90)	0.00177314	*
WF_6_post_O_Third	0.73±0.80	1.14±1.36	0.68±0.41	1.21±0.47	0.27(0.03,0.52)	0.0319119	*
WF_6_post_O_Fourth	0.94±1.11	1.55±1.44	0.82±0.73	1.56±0.79	0.31(0.07,0.55)	0.0119913	*
WF_6_post_O_Trefoil	0.49±0.52	0.84±1.25	0.47±0.33	0.90±0.35	0.27(0.04,0.50)	0.0221608	*
WF_6_post_O_Coma	0.49±0.66	0.68±0.66	0.44±0.28	0.69±0.34	0.07(-0.05,0.19)	0.257461
WF_6_post_O_Tetrafoil	0.50±0.62	0.83±0.97	0.44±0.40	0.83±0.42	0.17(-0.01,0.34)	0.0589629
WF_6_post_O_2ndAstig	0.46±0.62	0.74±0.93	0.41±0.39	0.76±0.39	0.11(-0.03,0.26)	0.125372
WF_6_post_O_Spherical	0.48±0.80	0.83±0.85	0.39±0.41	0.83±0.39	0.19(0.04,0.34)	0.016493	*
WF_6_post_I_Astigmatism	-1.04±1.53	-1.73±2.19	-0.94±0.79	-1.75±0.82	-0.36(-0.71,-0.01)	0.0426273	*
WF_6_post_I_TotalHOA	1.22±1.42	2.09±2.02	1.06±0.86	2.13±0.97	0.54(0.19,0.89)	0.0026102	*
WF_6_post_I_Third	0.63±0.85	1.08±1.36	0.57±0.44	1.13±0.50	0.29(0.04,0.54)	0.024876	*
WF_6_post_I_Fourth	0.87±1.09	1.39±1.45	0.74±0.67	1.39±0.79	0.27(0.02,0.51)	0.0326106	*
WF_6_post_I_Trefoil	0.38±0.54	0.78±1.24	0.35±0.34	0.82±0.36	0.28(0.05,0.51)	0.0184804	*
WF_6_post_I_Coma	0.47±0.68	0.66±0.66	0.41±0.30	0.67±0.34	0.08(-0.04,0.20)	0.200905
WF_6_post_I_Tetrafoil	0.47±0.64	0.81±0.98	0.40±0.40	0.79±0.42	0.15(-0.02,0.33)	0.0823506
WF_6_post_I_2ndAstig	0.45±0.65	0.74±0.92	0.39±0.39	0.75±0.41	0.14(-0.01,0.28)	0.0695449
WF_6_post_I_Spherical	0.21±0.81	0.54±0.85	0.11±0.39	0.54±0.36	0.19(0.04,0.34)	0.0164929	*
C_6.3_post	0.03±0.02	0.03±0.03	0.03±0.01	0.02±0.01	-0.01(-0.02,-0.01)	2.3158e-05	*	*
C_4.0_post	0.04±0.02	0.03±0.02	0.04±0.01	0.03±0.02	-0.02(-0.02,-0.01)	2.31326e-09	*	*
C_2.5_post	0.05±0.03	0.04±0.04	0.06±0.02	0.04±0.03	-0.03(-0.03,-0.02)	4.35598e-08	*	*
C_1.6_post	0.09±0.05	0.06±0.06	0.10±0.03	0.06±0.03	-0.05(-0.06,-0.04)	1.48397e-11	*	*
C_1.0_post	0.18±0.09	0.12±0.08	0.20±0.06	0.12±0.05	-0.11(-0.13,-0.08)	4.07513e-18	*	*
C_0.7_post	0.36±0.12	0.27±0.13	0.39±0.08	0.26±0.08	-0.15(-0.18,-0.11)	9.34788e-17	*	*
G_6.3_post	0.03±0.03	0.03±0.03	0.04±0.02	0.03±0.01	-0.01(-0.02,-0.00)	0.0241337	*
G_4.0_post	0.05±0.03	0.04±0.04	0.06±0.03	0.04±0.03	-0.02(-0.03,-0.01)	4.49318e-05	*	*
G_2.5_post	0.07±0.05	0.05±0.05	0.08±0.04	0.05±0.03	-0.03(-0.05,-0.02)	9.89958e-06	*	*
G_1.6_post	0.12±0.08	0.08±0.07	0.14±0.06	0.08±0.04	-0.07(-0.09,-0.05)	2.66596e-10	*	*
G_1.0_post	0.22±0.12	0.17±0.11	0.27±0.10	0.16±0.08	-0.13(-0.17,-0.10)	3.4005e-14	*	*
G_0.7_post	0.39±0.12	0.32±0.13	0.42±0.08	0.30±0.09	-0.14(-0.17,-0.10)	1.75936e-15	*	*
General_Health_post	63.86±15.77	61.00±16.23	64.62±3.55	63.10±3.94	-2.21(-6.38,1.97)	0.300116
General_Vision_post	79.39±12.36	80.71±10.63	80.30±2.49	80.98±2.93	0.58(-2.38,3.55)	0.699132
Ocular_Pain_post	86.69±15.63	88.47±15.52	88.04±5.09	87.54±4.86	-1.47(-5.65,2.72)	0.49142
Role_Limitation_post	93.60±12.54	95.14±9.35	94.41±3.11	94.60±3.29	-0.37(-2.92,2.17)	0.774831
Mental_Health_post	91.23±14.03	93.88±10.84	91.30±4.10	94.49±3.73	1.88(-1.27,5.03)	0.243043
Social_Function_post	96.16±7.52	96.52±6.92	96.23±2.40	96.07±2.25	0.44(-1.54,2.43)	0.66171
Dependence_post	97.46±8.61	97.65±6.75	97.31±1.74	97.53±2.11	-0.10(-1.93,1.73)	0.913987
Near_Vision_post	89.45±11.69	90.04±10.00	90.71±3.59	89.55±3.33	-1.67(-4.36,1.02)	0.223695
Driving_General_post	82.95±16.29	87.60±15.45	81.75±5.59	86.96±6.62	5.45(0.64,10.25)	0.0263981	*
Distance_Vision_post	92.53±9.57	93.50±8.77	93.13±2.82	92.79±2.71	-0.37(-2.66,1.92)	0.753017
25-item_post	88.61±8.26	89.67±6.53	88.94±2.35	89.55±2.36	0.38(-1.54,2.31)	0.696711
Peripheral_Vision_post	147/384	53/155	51/42	21/34	0.10(-0.54,0.74)	0.754454
Color_Vision_post	68/462	18/190	42/51	17/39	0.18(-0.87,1.23)	0.736356
Driving_Daytime_post	62/347	20/128	51/16	17/25	0.55(-0.39,1.48)	0.251158
Driving_Nighttime_post	305/103	66/65	40/27	8/33	0.94(0.10,1.77)	0.028431	*
Driving_Adverse_Conditions_post	224/185	64/69	34/34	22/16	-0.15(-0.87,0.57)	0.686322
Spectacle Dependence_Distance_post	496/7/20	172/15/23	90/0/0	50/0/6	2.12(1.08,3.17)	6.3506e-05	*	*
Spectacle Dependence_Intermediate_post	500/8/16	187/10/13	90/0/0	53/0/3	0.26(-0.91,1.43)	0.661804
Spectacle Dependence_Near_post	444/56/25	98/40/72	89/0/2	33/0/23	2.30(1.58,3.02)	3.67794e-10	*	*
* p<0.05, **p<0.00068
