# Supplementary material for: Comparative visual performance of diffractive bifocal and rotationally asymmetric refractive intraocular lenses
Source: Sci Rep. 2022 Nov 12;12:19394. doi: 10.1038/s41598-022-24123-7 (PMC9653499; doi:10.1038/s41598-022-24123-7)
Supplement: Supplementary file 4 — Supplementary Table S3. [file 41598_2022_24123_MOESM4_ESM.xlsx]

## Sheet: Supplemetal Table 3(A)
Supplemental Table 3(A). Correlation coefficients for ZMB00
	UDVA_post	CDVA_post	UIVA_post	CIVA_post	UNVA_post	CNVA_post	WF_4_post_O_Astigmatism	WF_4_post_O_TotalHOA	WF_4_post_O_Third	WF_4_post_O_Fourth	WF_4_post_O_Trefoil	WF_4_post_O_Coma	WF_4_post_O_Tetrafoil	WF_4_post_O_2ndAstig	WF_4_post_O_Spherical	WF_4_post_I_Astigmatism	WF_4_post_I_TotalHOA	WF_4_post_I_Third	WF_4_post_I_Fourth	WF_4_post_I_Trefoil	WF_4_post_I_Coma	WF_4_post_I_Tetrafoil	WF_4_post_I_2ndAstig	WF_4_post_I_Spherical	WF_6_post_O_Astigmatism	WF_6_post_O_TotalHOA	WF_6_post_O_Third	WF_6_post_O_Fourth	WF_6_post_O_Trefoil	WF_6_post_O_Coma	WF_6_post_O_Tetrafoil	WF_6_post_O_2ndAstig	WF_6_post_O_Spherical	WF_6_post_I_Astigmatism	WF_6_post_I_TotalHOA	WF_6_post_I_Third	WF_6_post_I_Fourth	WF_6_post_I_Trefoil	WF_6_post_I_Coma	WF_6_post_I_Tetrafoil	WF_6_post_I_2ndAstig	WF_6_post_I_Spherical	C_63_post	C_40_post	C_25_post	C_16_post	C_10_post	C_07_post	G_63_post
UDVA_post	1	0.628706	0.266913	0.210519	0.539279	0.398979	-0.41461	0.118896	0.0904605	0.154656	-0.00656959	0.22695	0.0567842	0.203892	0.113805	0.0477184	0.145655	0.15947	0.0988246	0.158494	0.151855	0.117943	0.0355899	-0.0631674	-0.160378	0.0537555	0.110417	0.0234534	0.109604	0.0809598	0.0106458	0.0789062	0.0104601	-0.088354	0.0651206	0.110392	0.0215134	0.136401	0.0458194	0.0311835	0.0744685	-0.0146685	0.16147	0.264044	0.337833	0.35082	0.375902	0.296682	0.194378
CDVA_post	0.628706	1	0.378602	0.480617	0.51847	0.637462	-0.106787	0.299557	0.282116	0.214944	0.240259	0.22197	0.229423	0.255338	0.0171762	-0.0549747	0.278078	0.297485	0.186053	0.334263	0.238104	0.246314	0.26689	0.107389	-0.0873394	0.112387	0.160347	0.0773747	0.120477	0.148089	0.0540289	0.122857	0.093471	-0.111781	0.101721	0.115545	0.0668599	0.101823	0.0835598	0.061338	0.101061	0.145649	0.197262	0.285837	0.274456	0.415122	0.411944	0.339815	0.125834
UIVA_post	0.266913	0.378602	1	0.320751	0.275004	0.263358	-0.00748405	0.215791	0.189944	0.189648	0.112906	0.227258	0.178105	0.175882	0.0968946	-0.0321358	0.275715	0.289188	0.184768	0.328391	0.253105	0.20608	0.160651	0.0367626	-0.0940183	0.0823541	0.0902154	0.0681067	0.0611007	0.0529329	0.0616569	0.0933056	0.0818761	-0.120142	0.104642	0.108833	0.071229	0.112268	0.037236	0.0780388	0.0826348	0.0964765	0.16143	0.149273	0.0777519	0.217162	0.191919	0.117414	0.0548286
CIVA_post	0.210519	0.480617	0.320751	1	0.418986	0.692028	-0.00792104	0.20042	0.184605	0.190502	0.162604	0.132953	0.202784	0.199858	0.0124913	-0.105337	0.0892913	0.0804729	0.117854	0.12806	0.0361635	0.135397	0.156783	0.0485996	-0.105404	0.122834	0.141044	0.0992762	0.128641	0.0696271	0.150276	0.120373	0.109713	-0.121693	0.115524	0.121006	0.0907387	0.11246	0.0865581	0.151436	0.107725	0.122027	0.0648844	0.0814307	-0.0422207	0.0618854	0.0820162	0.00718703	-0.0202425
UNVA_post	0.539279	0.51847	0.275004	0.418986	1	0.581206	-0.139872	0.186837	0.158381	0.198603	0.124659	0.15049	0.110087	0.206381	0.10831	0.0203676	0.101393	0.0970033	0.117372	0.124214	0.071635	0.123121	0.0899976	-0.115654	-0.0459771	0.0199142	0.069845	-0.013985	0.0997526	0.00841472	0.0282074	0.040623	-0.0351475	-0.0493572	0.0143367	0.0441757	-0.0222653	0.0657918	0.0143465	0.0387159	0.0318571	-0.0570386	0.226497	0.190411	0.2257	0.259712	0.213751	0.131753	0.180373
CNVA_post	0.398979	0.637462	0.263358	0.692028	0.581206	1	-0.0307543	0.186049	0.163398	0.182366	0.127108	0.167781	0.21904	0.230654	-0.046474	-0.0864734	0.141597	0.131444	0.157283	0.187197	0.0719523	0.194663	0.204991	0.0285404	-0.0604535	0.0824494	0.115883	0.054596	0.0963432	0.093753	0.0960341	0.0941779	0.0322407	-0.078888	0.0796959	0.0993597	0.0472776	0.0925797	0.0833644	0.100183	0.0819506	0.0648062	0.0677666	0.132668	0.113794	0.226922	0.278613	0.118393	0.0645383
WF_4_post_O_Astigmatism	-0.41461	-0.106787	-0.00748405	-0.00792104	-0.139872	-0.0307543	1	-0.120909	-0.0781975	-0.210748	-0.0400681	-0.101728	-0.0822701	-0.306037	-0.0944642	0.0567058	0.0145881	0.0343379	-0.0574366	-0.0342284	0.0922324	-0.0999698	-0.12381	-0.060557	0.437482	-0.197163	-0.270665	-0.158741	-0.378543	-0.0296127	-0.174246	-0.215871	-0.116293	0.200105	-0.185216	-0.22781	-0.162544	-0.32932	-0.0336935	-0.171043	-0.210886	-0.0851437	0.0241605	-0.0535642	-0.165266	-0.0926991	-0.100002	-0.229872	-0.0190889
WF_4_post_O_TotalHOA	0.118896	0.299557	0.215791	0.20042	0.186837	0.186049	-0.120909	1	0.97419	0.66911	0.807258	0.678264	0.725846	0.504127	0.304598	-0.351374	0.62571	0.606002	0.606483	0.674652	0.489803	0.699289	0.592127	0.182588	-0.522918	0.60607	0.706746	0.531939	0.674199	0.559005	0.519632	0.548182	0.512954	-0.530251	0.562837	0.581354	0.519445	0.550483	0.491879	0.491039	0.515515	0.492156	0.132955	0.106051	-0.0020637	0.12208	0.131466	0.156283	0.166583
WF_4_post_O_Third	0.0904605	0.282116	0.189944	0.184605	0.158381	0.163398	-0.0781975	0.97419	1	0.492043	0.851602	0.662698	0.612174	0.346852	0.192495	-0.325938	0.560254	0.551537	0.51433	0.604468	0.454841	0.605972	0.474953	0.113892	-0.416018	0.500932	0.614312	0.421954	0.58463	0.485781	0.424529	0.446185	0.391837	-0.413065	0.455792	0.471412	0.415009	0.432016	0.412325	0.400722	0.413886	0.375324	0.15811	0.127478	0.0164804	0.126618	0.112865	0.141535	0.201476
WF_4_post_O_Fourth	0.154656	0.214944	0.189648	0.190502	0.198603	0.182366	-0.210748	0.66911	0.492043	1	0.298486	0.495087	0.805024	0.82262	0.612982	-0.264583	0.588818	0.546282	0.653942	0.616274	0.425404	0.720946	0.723639	0.329871	-0.700312	0.748759	0.754835	0.720724	0.721761	0.583151	0.669256	0.723093	0.754838	-0.750791	0.730525	0.746593	0.688965	0.756391	0.577691	0.642293	0.700008	0.718411	0.00436048	-0.0236591	-0.0821594	0.0372889	0.116354	0.12875	-0.0530783
WF_4_post_O_Trefoil	-0.00656959	0.240259	0.112906	0.162604	0.124659	0.127108	-0.0400681	0.807258	0.851602	0.298486	1	0.185955	0.466511	0.118224	0.0724295	-0.298014	0.34975	0.331673	0.361082	0.4549	0.192949	0.396655	0.378496	0.0628499	-0.251307	0.322384	0.436018	0.256886	0.474943	0.272646	0.296211	0.247517	0.208713	-0.220529	0.255392	0.247581	0.252528	0.228897	0.221678	0.25886	0.224905	0.234503	0.14464	0.106773	0.026747	0.0951942	0.04576	0.0747016	0.223925
WF_4_post_O_Coma	0.22695	0.22197	0.227258	0.132953	0.15049	0.167781	-0.101728	0.678264	0.662698	0.495087	0.185955	1	0.471414	0.474615	0.276635	-0.142012	0.549098	0.561445	0.436865	0.494103	0.577204	0.565472	0.342849	0.138151	-0.421899	0.489416	0.553168	0.432093	0.448427	0.541786	0.38962	0.486368	0.424033	-0.466937	0.496927	0.54311	0.426039	0.505103	0.457784	0.403969	0.460883	0.362715	0.0973387	0.115925	0.0233652	0.141124	0.195518	0.184634	0.0790005
WF_4_post_O_Tetrafoil	0.0567842	0.229423	0.178105	0.202784	0.110087	0.21904	-0.0822701	0.725846	0.612174	0.805024	0.466511	0.471414	1	0.572742	0.209449	-0.401745	0.650517	0.598044	0.721626	0.643849	0.484315	0.87484	0.668687	0.257455	-0.539374	0.629333	0.682864	0.571713	0.654051	0.522547	0.590372	0.574836	0.5546	-0.553513	0.592174	0.598796	0.545351	0.601848	0.463546	0.530337	0.535757	0.585721	0.0477222	0.0378655	-0.0460643	0.105915	0.147258	0.149396	0.0460904
WF_4_post_O_2ndAstig	0.203892	0.255338	0.175882	0.199858	0.206381	0.230654	-0.306037	0.504127	0.346852	0.82262	0.118224	0.474615	0.572742	1	0.284312	-0.246929	0.357528	0.31332	0.461673	0.469528	0.149525	0.486974	0.751771	0.430002	-0.562432	0.597999	0.57803	0.581322	0.527496	0.492912	0.543646	0.619758	0.567154	-0.623153	0.602165	0.600722	0.579126	0.610465	0.475779	0.535682	0.604459	0.562121	0.0269438	-0.0426929	-0.0376628	-0.0453904	0.103003	0.114854	-0.04584
WF_4_post_O_Spherical	0.113805	0.0171762	0.0968946	0.0124913	0.10831	-0.046474	-0.0944642	0.304598	0.192495	0.612982	0.0724295	0.276635	0.209449	0.284312	1	0.0704854	0.29486	0.319355	0.215697	0.235658	0.352451	0.249398	0.197906	0.167019	-0.604233	0.608146	0.575375	0.619949	0.552655	0.44776	0.51456	0.588342	0.710455	-0.662361	0.605765	0.62427	0.581152	0.621614	0.505189	0.542829	0.596217	0.593569	0.0120483	0.0146712	-0.0591419	0.0639947	0.084456	0.0924031	-0.120302
WF_4_post_I_Astigmatism	0.0477184	-0.0549747	-0.0321358	-0.105337	0.0203676	-0.0864734	0.0567058	-0.351374	-0.325938	-0.264583	-0.298014	-0.142012	-0.401745	-0.246929	0.0704854	1	-0.484615	-0.460754	-0.492786	-0.478128	-0.358592	-0.463241	-0.528959	-0.128999	0.191808	-0.247676	-0.297144	-0.208315	-0.253211	-0.269057	-0.18253	-0.223098	-0.194203	0.191899	-0.226894	-0.228099	-0.203077	-0.181879	-0.217117	-0.143414	-0.202686	-0.282709	0.00387774	0.00326297	-0.00576459	-0.103147	-0.107183	-0.0776295	-0.222415
WF_4_post_I_TotalHOA	0.145655	0.278078	0.275715	0.0892913	0.101393	0.141597	0.0145881	0.62571	0.560254	0.588818	0.34975	0.549098	0.650517	0.357528	0.29486	-0.484615	1	0.98886	0.882766	0.939385	0.92314	0.88268	0.651915	0.0450366	-0.348817	0.417903	0.463009	0.374076	0.392262	0.406623	0.295245	0.380759	0.437176	-0.381361	0.415229	0.441908	0.344109	0.412431	0.341656	0.272982	0.342808	0.460248	0.079604	0.105326	0.0888708	0.295167	0.281292	0.229436	0.0793734
WF_4_post_I_Third	0.15947	0.297485	0.289188	0.0804729	0.0970033	0.131444	0.0343379	0.606002	0.551537	0.546282	0.331673	0.561445	0.598044	0.31332	0.319355	-0.460754	0.98886	1	0.809666	0.928647	0.951465	0.848062	0.599499	0.0848268	-0.339108	0.411984	0.455204	0.367343	0.379255	0.402997	0.281483	0.381909	0.442673	-0.380864	0.407011	0.431092	0.333293	0.403437	0.322845	0.265164	0.342142	0.47097	0.0906395	0.117416	0.100015	0.310058	0.298242	0.231202	0.0769484
WF_4_post_I_Fourth	0.0988246	0.186053	0.184768	0.117854	0.117372	0.157283	-0.0574366	0.606483	0.51433	0.653942	0.361082	0.436865	0.721626	0.461673	0.215697	-0.492786	0.882766	0.809666	1	0.82526	0.694632	0.863934	0.741363	-0.0949301	-0.353932	0.414956	0.462107	0.37752	0.418797	0.389487	0.330479	0.346586	0.408959	-0.358337	0.414025	0.444381	0.360893	0.416072	0.374187	0.29797	0.319903	0.400476	0.0625213	0.0720242	0.0569913	0.220298	0.211456	0.208538	0.07244
WF_4_post_I_Trefoil	0.158494	0.334263	0.328391	0.12806	0.124214	0.187197	-0.0342284	0.674652	0.604468	0.616274	0.4549	0.494103	0.643849	0.469528	0.235658	-0.478128	0.939385	0.928647	0.82526	1	0.777937	0.835934	0.760797	0.165904	-0.398719	0.448145	0.486817	0.405394	0.433751	0.406803	0.350654	0.421416	0.4354	-0.431169	0.448791	0.461716	0.38901	0.452314	0.339047	0.326552	0.389116	0.478651	0.0816635	0.0775496	0.0809129	0.270952	0.264513	0.212687	0.0858967
WF_4_post_I_Coma	0.151855	0.238104	0.253105	0.0361635	0.071635	0.0719523	0.0922324	0.489803	0.454841	0.425404	0.192949	0.577204	0.484315	0.149525	0.352451	-0.358592	0.92314	0.951465	0.694632	0.777937	1	0.753224	0.379449	0.0114722	-0.241681	0.319157	0.360726	0.279914	0.269022	0.348244	0.174463	0.295539	0.377311	-0.288411	0.317344	0.349483	0.24029	0.306876	0.273106	0.168264	0.255772	0.389894	0.0832239	0.134633	0.0992477	0.307077	0.292948	0.213718	0.0525047
WF_4_post_I_Tetrafoil	0.117943	0.246314	0.20608	0.135397	0.123121	0.194663	-0.0999698	0.699289	0.605972	0.720946	0.396655	0.565472	0.87484	0.486974	0.249398	-0.463241	0.88268	0.848062	0.863934	0.835934	0.753224	1	0.715471	0.207779	-0.542092	0.603761	0.646412	0.551454	0.610962	0.500692	0.532988	0.56824	0.543211	-0.535059	0.575439	0.58586	0.515075	0.59342	0.424617	0.485344	0.522552	0.575932	0.093576	0.0854478	0.0691165	0.227099	0.23885	0.2176	0.0819998
WF_4_post_I_2ndAstig	0.0355899	0.26689	0.160651	0.156783	0.0899976	0.204991	-0.12381	0.592127	0.474953	0.723639	0.378496	0.342849	0.668687	0.751771	0.197906	-0.528959	0.651915	0.599499	0.741363	0.760797	0.379449	0.715471	1	0.389656	-0.543508	0.62696	0.633159	0.595484	0.599446	0.502986	0.555092	0.589177	0.603667	-0.593866	0.614423	0.610198	0.584494	0.609288	0.479636	0.526566	0.567908	0.643717	0.0733119	0.0410813	0.0803977	0.135699	0.203795	0.197458	0.0481945
WF_4_post_I_Spherical	-0.0631674	0.107389	0.0367626	0.0485996	-0.115654	0.0285404	-0.060557	0.182588	0.113892	0.329871	0.0628499	0.138151	0.257455	0.430002	0.167019	-0.128999	0.0450366	0.0848268	-0.0949301	0.165904	0.0114722	0.207779	0.389656	1	-0.571204	0.643619	0.535375	0.665501	0.456454	0.496854	0.642216	0.697821	0.576223	-0.641713	0.624248	0.539144	0.656871	0.531013	0.438306	0.626759	0.684824	0.681975	0.067174	-0.00760984	-0.0264899	-0.120857	0.00599463	-0.0305546	-0.0583258
WF_6_post_O_Astigmatism	-0.160378	-0.0873394	-0.0940183	-0.105404	-0.0459771	-0.0604535	0.437482	-0.522918	-0.416018	-0.700312	-0.251307	-0.421899	-0.539374	-0.562432	-0.604233	0.191808	-0.348817	-0.339108	-0.353932	-0.398719	-0.241681	-0.542092	-0.543508	-0.571204	1	-0.929872	-0.900616	-0.916956	-0.87279	-0.701692	-0.893975	-0.927263	-0.858837	0.939892	-0.926025	-0.908009	-0.908614	-0.923799	-0.726496	-0.887869	-0.929481	-0.803067	-0.0876486	-0.0321951	-0.0111444	-0.0345825	-0.0753648	-0.139818	0.0395755
WF_6_post_O_TotalHOA	0.0537555	0.112387	0.0823541	0.122834	0.0199142	0.0824494	-0.197163	0.60607	0.500932	0.748759	0.322384	0.489416	0.629333	0.597999	0.608146	-0.247676	0.417903	0.411984	0.414956	0.448145	0.319157	0.603761	0.62696	0.643619	-0.929872	1	0.962437	0.987509	0.892917	0.820167	0.962206	0.965873	0.930262	-0.964888	0.979608	0.943964	0.970293	0.926192	0.802703	0.954304	0.960182	0.903224	0.130278	0.0568824	-0.0245202	0.0212147	0.102298	0.11697	-0.0244834
WF_6_post_O_Third	0.110417	0.160347	0.0902154	0.141044	0.069845	0.115883	-0.270665	0.706746	0.614312	0.754835	0.436018	0.553168	0.682864	0.57803	0.575375	-0.297144	0.463009	0.455204	0.462107	0.486817	0.360726	0.646412	0.633159	0.535375	-0.900616	0.962437	1	0.912715	0.957998	0.807881	0.905276	0.896003	0.882631	-0.910213	0.931515	0.939846	0.893995	0.936338	0.774451	0.899117	0.888355	0.835743	0.126071	0.112254	0.0346041	0.097585	0.171699	0.187354	0.035232
WF_6_post_O_Fourth	0.0234534	0.0773747	0.0681067	0.0992762	-0.013985	0.054596	-0.158741	0.531939	0.421954	0.720724	0.256886	0.432093	0.571713	0.581322	0.619949	-0.208315	0.374076	0.367343	0.37752	0.405394	0.279914	0.551454	0.595484	0.665501	-0.916956	0.987509	0.912715	1	0.829992	0.812201	0.95665	0.964366	0.925607	-0.959697	0.975366	0.918715	0.987343	0.890966	0.805701	0.949446	0.963524	0.906255	0.132986	0.0281553	-0.0485428	-0.0154867	0.0641569	0.0786132	-0.0577219
WF_6_post_O_Trefoil	0.109604	0.120477	0.0611007	0.128641	0.0997526	0.0963432	-0.378543	0.674199	0.58463	0.721761	0.474943	0.448427	0.654051	0.527496	0.552655	-0.253211	0.392262	0.379255	0.418797	0.433751	0.269022	0.610962	0.599446	0.456454	-0.87279	0.892917	0.957998	0.829992	1	0.639806	0.857459	0.817606	0.811689	-0.833999	0.838083	0.85468	0.798691	0.908993	0.612245	0.840862	0.803302	0.761605	0.111658	0.114886	0.0723933	0.115013	0.174706	0.19319	0.056668
WF_6_post_O_Coma	0.0809598	0.148089	0.0529329	0.0696271	0.00841472	0.093753	-0.0296127	0.559005	0.485781	0.583151	0.272646	0.541786	0.522547	0.492912	0.44776	-0.269057	0.406623	0.402997	0.389487	0.406803	0.348244	0.500692	0.502986	0.496854	-0.701692	0.820167	0.807881	0.812201	0.639806	1	0.748033	0.760948	0.727515	-0.773137	0.835365	0.827331	0.827938	0.718503	0.930596	0.75922	0.772322	0.694401	0.163274	0.113358	-0.00238013	0.0477145	0.113436	0.121675	0.0298086
WF_6_post_O_Tetrafoil	0.0106458	0.0540289	0.0616569	0.150276	0.0282074	0.0960341	-0.174246	0.519632	0.424529	0.669256	0.296211	0.38962	0.590372	0.543646	0.51456	-0.18253	0.295245	0.281483	0.330479	0.350654	0.174463	0.532988	0.555092	0.642216	-0.893975	0.962206	0.905276	0.95665	0.857459	0.748033	1	0.93437	0.850753	-0.922959	0.934748	0.875398	0.940385	0.875207	0.729374	0.985616	0.929093	0.844321	0.147935	0.0454918	-0.0502485	-0.0212082	0.0554214	0.0635688	-0.0254083
WF_6_post_O_2ndAstig	0.0789062	0.122857	0.0933056	0.120373	0.040623	0.0941779	-0.215871	0.548182	0.446185	0.723093	0.247517	0.486368	0.574836	0.619758	0.588342	-0.223098	0.380759	0.381909	0.346586	0.421416	0.295539	0.56824	0.589177	0.697821	-0.927263	0.965873	0.896003	0.964366	0.817606	0.760948	0.93437	1	0.87742	-0.969618	0.956427	0.904686	0.948843	0.888637	0.756438	0.926694	0.991685	0.864403	0.13104	0.0185176	-0.0362537	-0.0150678	0.0558638	0.085909	-0.0526509
WF_6_post_O_Spherical	0.0104601	0.093471	0.0818761	0.109713	-0.0351475	0.0322407	-0.116293	0.512954	0.391837	0.754838	0.208713	0.424033	0.5546	0.567154	0.710455	-0.194203	0.437176	0.442673	0.408959	0.4354	0.377311	0.543211	0.603667	0.576223	-0.858837	0.930262	0.882631	0.925607	0.811689	0.727515	0.850753	0.87742	1	-0.917135	0.918465	0.901837	0.894994	0.883801	0.744299	0.858247	0.876171	0.942203	0.0417779	-0.00455367	-0.0807643	-0.00728245	0.0825428	0.101667	-0.0917313
WF_6_post_I_Astigmatism	-0.088354	-0.111781	-0.120142	-0.121693	-0.0493572	-0.078888	0.200105	-0.530251	-0.413065	-0.750791	-0.220529	-0.466937	-0.553513	-0.623153	-0.662361	0.191899	-0.381361	-0.380864	-0.358337	-0.431169	-0.288411	-0.535059	-0.593866	-0.641713	0.939892	-0.964888	-0.910213	-0.959697	-0.833999	-0.773137	-0.922959	-0.969618	-0.917135	1	-0.979416	-0.955282	-0.956573	-0.940469	-0.806213	-0.936549	-0.980792	-0.857538	-0.09693	-0.0273938	0.0487748	-0.0038158	-0.0805293	-0.106652	0.0697837
WF_6_post_I_TotalHOA	0.0651206	0.101721	0.104642	0.115524	0.0143367	0.0796959	-0.185216	0.562837	0.455792	0.730525	0.255392	0.496927	0.592174	0.602165	0.605765	-0.226894	0.415229	0.407011	0.414025	0.448791	0.317344	0.575439	0.614423	0.624248	-0.926025	0.979608	0.931515	0.975366	0.838083	0.835365	0.934748	0.956427	0.918465	-0.979416	1	0.97493	0.983059	0.942506	0.861008	0.951314	0.971286	0.86065	0.125598	0.0588044	-0.0235978	0.0210205	0.0957507	0.110764	-0.0480882
WF_6_post_I_Third	0.110392	0.115545	0.108833	0.121006	0.0441757	0.0993597	-0.22781	0.581354	0.471412	0.746593	0.247581	0.54311	0.598796	0.600722	0.62427	-0.228099	0.441908	0.431092	0.444381	0.461716	0.349483	0.58586	0.610198	0.539144	-0.908009	0.943964	0.939846	0.918715	0.85468	0.827331	0.875398	0.904686	0.901837	-0.955282	0.97493	1	0.925869	0.972224	0.874954	0.903674	0.925805	0.801474	0.0938516	0.0863097	0.00985927	0.0672368	0.141626	0.162288	-0.0405167
WF_6_post_I_Fourth	0.0215134	0.0668599	0.071229	0.0907387	-0.0222653	0.0472776	-0.162544	0.519445	0.415009	0.688965	0.252528	0.426039	0.545351	0.579126	0.581152	-0.203077	0.344109	0.333293	0.360893	0.38901	0.24029	0.515075	0.584494	0.656871	-0.908614	0.970293	0.893995	0.987343	0.798691	0.827938	0.940385	0.948843	0.894994	-0.956573	0.983059	0.925869	1	0.887381	0.840696	0.947929	0.96344	0.863901	0.142912	0.0358615	-0.0448543	-0.0236472	0.049555	0.0652382	-0.0543092
WF_6_post_I_Trefoil	0.136401	0.101823	0.112268	0.11246	0.0657918	0.0925797	-0.32932	0.550483	0.432016	0.756391	0.228897	0.505103	0.601848	0.610465	0.621614	-0.181879	0.412431	0.403437	0.416072	0.452314	0.306876	0.59342	0.609288	0.531013	-0.923799	0.926192	0.936338	0.890966	0.908993	0.718503	0.875207	0.888637	0.883801	-0.940469	0.942506	0.972224	0.887381	1	0.755656	0.898718	0.903878	0.786543	0.0766695	0.0741644	0.0362217	0.0818571	0.164024	0.178688	-0.0446487
WF_6_post_I_Coma	0.0458194	0.0835598	0.037236	0.0865581	0.0143465	0.0833644	-0.0336935	0.491879	0.412325	0.577691	0.221678	0.457784	0.463546	0.475779	0.505189	-0.217117	0.341656	0.322845	0.374187	0.339047	0.273106	0.424617	0.479636	0.438306	-0.726496	0.802703	0.774451	0.805701	0.612245	0.930596	0.729374	0.756438	0.744299	-0.806213	0.861008	0.874954	0.840696	0.755656	1	0.764393	0.792605	0.646536	0.125491	0.106987	-0.0159714	0.0227553	0.0722527	0.102807	-0.0279181
WF_6_post_I_Tetrafoil	0.0311835	0.061338	0.0780388	0.151436	0.0387159	0.100183	-0.171043	0.491039	0.400722	0.642293	0.25886	0.403969	0.530337	0.535682	0.542829	-0.143414	0.272982	0.265164	0.29797	0.326552	0.168264	0.485344	0.526566	0.626759	-0.887869	0.954304	0.899117	0.949446	0.840862	0.75922	0.985616	0.926694	0.858247	-0.936549	0.951314	0.903674	0.947929	0.898718	0.764393	1	0.937925	0.82091	0.150592	0.0666964	-0.038608	-0.0127555	0.0660679	0.0652086	-0.0277287
WF_6_post_I_2ndAstig	0.0744685	0.101061	0.0826348	0.107725	0.0318571	0.0819506	-0.210886	0.515515	0.413886	0.700008	0.224905	0.460883	0.535757	0.604459	0.596217	-0.202686	0.342808	0.342142	0.319903	0.389116	0.255772	0.522552	0.567908	0.684824	-0.929481	0.960182	0.888355	0.963524	0.803302	0.772322	0.929093	0.991685	0.876171	-0.980792	0.971286	0.925805	0.96344	0.903878	0.792605	0.937925	1	0.839572	0.130941	0.021157	-0.0347382	-0.020309	0.0461535	0.0755983	-0.0540684
WF_6_post_I_Spherical	-0.0146685	0.145649	0.0964765	0.122027	-0.0570386	0.0648062	-0.0851437	0.492156	0.375324	0.718411	0.234503	0.362715	0.585721	0.562121	0.593569	-0.282709	0.460248	0.47097	0.400476	0.478651	0.389894	0.575932	0.643717	0.681975	-0.803067	0.903224	0.835743	0.906255	0.761605	0.694401	0.844321	0.864403	0.942203	-0.857538	0.86065	0.801474	0.863901	0.786543	0.646536	0.82091	0.839572	1	0.0425701	-0.0280035	-0.100861	-0.00906511	0.0895287	0.0934428	-0.0824448
C_63_post	0.16147	0.197262	0.16143	0.0648844	0.226497	0.0677666	0.0241605	0.132955	0.15811	0.00436048	0.14464	0.0973387	0.0477222	0.0269438	0.0120483	0.00387774	0.079604	0.0906395	0.0625213	0.0816635	0.0832239	0.093576	0.0733119	0.067174	-0.0876486	0.130278	0.126071	0.132986	0.111658	0.163274	0.147935	0.13104	0.0417779	-0.09693	0.125598	0.0938516	0.142912	0.0766695	0.125491	0.150592	0.130941	0.0425701	1	0.663359	0.652678	0.53129	0.462796	0.370029	0.411905
C_40_post	0.264044	0.285837	0.149273	0.0814307	0.190411	0.132668	-0.0535642	0.106051	0.127478	-0.0236591	0.106773	0.115925	0.0378655	-0.0426929	0.0146712	0.00326297	0.105326	0.117416	0.0720242	0.0775496	0.134633	0.0854478	0.0410813	-0.00760984	-0.0321951	0.0568824	0.112254	0.0281553	0.114886	0.113358	0.0454918	0.0185176	-0.00455367	-0.0273938	0.0588044	0.0863097	0.0358615	0.0741644	0.106987	0.0666964	0.021157	-0.0280035	0.663359	1	0.786159	0.733679	0.62071	0.602277	0.536723
C_25_post	0.337833	0.274456	0.0777519	-0.0422207	0.2257	0.113794	-0.165266	-0.0020637	0.0164804	-0.0821594	0.026747	0.0233652	-0.0460643	-0.0376628	-0.0591419	-0.00576459	0.0888708	0.100015	0.0569913	0.0809129	0.0992477	0.0691165	0.0803977	-0.0264899	-0.0111444	-0.0245202	0.0346041	-0.0485428	0.0723933	-0.00238013	-0.0502485	-0.0362537	-0.0807643	0.0487748	-0.0235978	0.00985927	-0.0448543	0.0362217	-0.0159714	-0.038608	-0.0347382	-0.100861	0.652678	0.786159	1	0.808068	0.70042	0.604597	0.479479
C_16_post	0.35082	0.415122	0.217162	0.0618854	0.259712	0.226922	-0.0926991	0.12208	0.126618	0.0372889	0.0951942	0.141124	0.105915	-0.0453904	0.0639947	-0.103147	0.295167	0.310058	0.220298	0.270952	0.307077	0.227099	0.135699	-0.120857	-0.0345825	0.0212147	0.097585	-0.0154867	0.115013	0.0477145	-0.0212082	-0.0150678	-0.00728245	-0.0038158	0.0210205	0.0672368	-0.0236472	0.0818571	0.0227553	-0.0127555	-0.020309	-0.00906511	0.53129	0.733679	0.808068	1	0.839949	0.698222	0.497566
C_10_post	0.375902	0.411944	0.191919	0.0820162	0.213751	0.278613	-0.100002	0.131466	0.112865	0.116354	0.04576	0.195518	0.147258	0.103003	0.084456	-0.107183	0.281292	0.298242	0.211456	0.264513	0.292948	0.23885	0.203795	0.00599463	-0.0753648	0.102298	0.171699	0.0641569	0.174706	0.113436	0.0554214	0.0558638	0.0825428	-0.0805293	0.0957507	0.141626	0.049555	0.164024	0.0722527	0.0660679	0.0461535	0.0895287	0.462796	0.62071	0.70042	0.839949	1	0.746539	0.35509
C_07_post	0.296682	0.339815	0.117414	0.00718703	0.131753	0.118393	-0.229872	0.156283	0.141535	0.12875	0.0747016	0.184634	0.149396	0.114854	0.0924031	-0.0776295	0.229436	0.231202	0.208538	0.212687	0.213718	0.2176	0.197458	-0.0305546	-0.139818	0.11697	0.187354	0.0786132	0.19319	0.121675	0.0635688	0.085909	0.101667	-0.106652	0.110764	0.162288	0.0652382	0.178688	0.102807	0.0652086	0.0755983	0.0934428	0.370029	0.602277	0.604597	0.698222	0.746539	1	0.308039
G_63_post	0.194378	0.125834	0.0548286	-0.0202425	0.180373	0.0645383	-0.0190889	0.166583	0.201476	-0.0530783	0.223925	0.0790005	0.0460904	-0.04584	-0.120302	-0.222415	0.0793734	0.0769484	0.07244	0.0858967	0.0525047	0.0819998	0.0481945	-0.0583258	0.0395755	-0.0244834	0.035232	-0.0577219	0.056668	0.0298086	-0.0254083	-0.0526509	-0.0917313	0.0697837	-0.0480882	-0.0405167	-0.0543092	-0.0446487	-0.0279181	-0.0277287	-0.0540684	-0.0824448	0.411905	0.536723	0.479479	0.497566	0.35509	0.308039	1
G_40_post	0.309804	0.204689	0.110911	-0.0499701	0.223762	0.0689818	-0.0655487	0.151461	0.167186	0.00632685	0.169241	0.106043	0.0616445	-0.0375396	0.016207	-0.116228	0.125324	0.12853	0.1066	0.106872	0.124313	0.12427	0.0366839	-0.0740495	-0.0235229	0.0268634	0.0842933	-0.00520049	0.10537	0.0760643	0.0142517	0.00530189	-0.0409808	0.00896526	0.00188839	0.0130648	-0.00992922	0.0200939	0.0043602	0.0128498	-0.000481186	-0.044636	0.502016	0.625766	0.617515	0.6205	0.514832	0.451642	0.889445
G_25_post	0.290802	0.290997	0.0767414	-0.0139779	0.188619	0.0785109	-0.123836	0.194573	0.229393	-0.0300026	0.282448	0.0450138	0.121553	-0.139158	-0.049787	-0.186845	0.195945	0.20057	0.16147	0.168463	0.187138	0.185359	0.0513298	-0.117999	-0.0142452	0.000332127	0.0920934	-0.0493657	0.137949	0.0273435	-0.0226755	-0.0405235	-0.0596956	0.0572407	-0.0317514	-0.00260079	-0.0609459	0.0103498	-0.0281487	-0.0354306	-0.0513695	-0.0633233	0.493571	0.641457	0.68249	0.720785	0.591344	0.508056	0.710858
G_16_post	0.275708	0.275022	0.0897906	-0.0664479	0.204169	0.0965494	-0.117921	0.126439	0.144797	-0.00727286	0.185663	0.0332168	0.0738749	-0.0736033	-0.00969288	-0.123942	0.159284	0.153396	0.160509	0.130755	0.141125	0.133967	0.0715036	-0.156216	0.00266728	-0.0127681	0.0640063	-0.048367	0.106679	0.0262302	-0.0355533	-0.0569616	-0.0577627	0.0567554	-0.0347058	-0.0066734	-0.0545239	0.00449707	-0.00878367	-0.0402537	-0.0625413	-0.0673996	0.507157	0.663146	0.692881	0.746803	0.619269	0.580266	0.731917
G_10_post	0.314964	0.365051	0.183884	0.0183306	0.262539	0.208313	-0.127043	0.102685	0.123126	-0.0225488	0.135834	0.0563063	0.0864628	-0.0580018	-0.0471227	-0.104268	0.173016	0.170834	0.167392	0.133182	0.167889	0.168565	0.0730018	-0.152501	0.021857	-0.0300105	0.0435663	-0.0681922	0.0735149	-0.00986525	-0.0452939	-0.0526484	-0.0881301	0.0731832	-0.0486569	-0.0219889	-0.0754486	-0.00825444	-0.0397642	-0.0477378	-0.065844	-0.0785117	0.523557	0.667274	0.723742	0.807189	0.710948	0.691816	0.526144
G_07_post	0.287666	0.270215	0.154478	-0.0200329	0.182806	0.102422	-0.164043	0.0881815	0.0794663	0.0627196	0.0699112	0.0848998	0.097093	0.0285142	0.0457229	-0.042506	0.182286	0.184298	0.157186	0.163629	0.17318	0.165476	0.120141	-0.0835164	-0.0290778	0.0158625	0.0904087	-0.0154696	0.125022	0.0434273	-0.0186264	-0.0224919	-0.0277751	0.0166976	-0.00551159	0.0343766	-0.028142	0.0651677	-0.00143889	-0.0253321	-0.0362308	-0.0171137	0.437561	0.630791	0.65348	0.681318	0.639281	0.790823	0.339132
General_Health_post	0.038301	0.203733	-0.100591	-0.033925	0.145064	0.145594	-0.050633	0.0718826	0.0767883	0.0284264	0.0476	0.111012	0.12847	0.0373182	-0.0567122	0.0532549	-0.0426457	-0.0101879	-0.120923	-0.0665913	0.0316222	0.0849449	-0.058141	0.216893	-0.0394761	0.105569	0.140188	0.0766356	0.12598	0.130389	0.128568	0.101451	0.0291921	-0.0545584	0.0752919	0.0633542	0.0714384	0.0796227	0.0281073	0.155582	0.0967533	0.0733791	0.0122601	0.121578	0.04679	0.0211255	-0.00351658	-0.077917	0.00922732
General_Vision_post	-0.238029	-0.0770268	-0.224724	0.0583333	-0.138676	0.124183	0.0490044	0.0157402	0.0404425	-0.0454264	-0.0202423	0.074948	0.0176695	0.117159	-0.233991	-0.193658	-0.145299	-0.173858	-0.0883605	-0.0759204	-0.235388	-0.0473617	0.168499	0.220007	-0.0153646	0.0945235	0.0527156	0.109818	0.00883689	0.0685342	0.131858	0.0984152	0.0644396	-0.0157199	0.0622693	-0.00576138	0.112746	-0.0261194	-0.00673361	0.103295	0.0831863	0.150341	-0.0787581	-0.16027	-0.127843	-0.17629	-0.128975	-0.152777	-0.0820237
Peripheral_Vision_post	-0.0222065	0.109178	-0.201712	-0.121826	-0.0809009	-0.106196	-0.177443	0.0877607	0.0845649	0.00208796	0.0693734	0.0416991	-0.0407667	0.162263	-0.0978978	0.182315	-0.196867	-0.174371	-0.234436	-0.121143	-0.183919	-0.0403445	0.0658124	0.451077	-0.161602	0.176308	0.117789	0.202091	0.0640222	0.174846	0.117372	0.204743	0.155492	-0.139403	0.171037	0.11124	0.22705	0.10023	0.100455	0.113298	0.204881	0.213968	-0.048929	-0.112774	-0.0660959	-0.234096	-0.190391	-0.0309706	-0.0572224
Ocular_Pain_post	0.0249195	0.170385	0.0218756	0.125997	0.0198139	0.169106	0.138459	0.0309293	0.0984774	-0.168521	0.101737	0.0631774	0.0390036	-0.173764	-0.0368827	-0.134691	0.151454	0.181931	0.0894285	0.109282	0.195218	0.134009	0.140119	0.134601	-0.147349	0.265426	0.244421	0.262592	0.135971	0.321966	0.28688	0.239035	0.147155	-0.201152	0.287419	0.237813	0.293208	0.169153	0.295664	0.31902	0.257218	0.187632	0.211711	0.22738	0.175676	0.278089	0.268579	0.157581	0.0545072
Color_Vision_post	0.0703124	0.0781798	0.173161	0.0876582	0.0303627	0.0946147	0.0832207	0.197534	0.199433	0.104587	-0.0681571	0.376036	0.0250285	0.22207	0.0949105	-0.0138436	0.148426	0.156578	0.119149	0.142386	0.155963	0.0753333	0.157136	0.00777623	-0.188208	0.18763	0.196452	0.169593	0.0378643	0.317701	0.0978708	0.211746	0.236053	-0.320527	0.360896	0.438556	0.272667	0.350738	0.484784	0.23891	0.298764	0.0114285	-0.0292239	0.0177458	-0.0392176	-0.0265805	0.0222696	0.0121518	-0.0720819
Role_Limitation_post	-0.021103	0.149637	-0.205633	0.00885916	-0.1203	-0.00124625	-0.0636232	0.00651007	0.014687	-0.0207957	-0.0415658	0.0146319	0.00478576	0.0837019	-0.0878216	0.0337082	0.00393733	0.00217769	0.0105557	-0.0320837	0.0141163	0.0332489	0.137757	0.171718	-0.114269	0.124092	0.0952889	0.135591	0.0151863	0.13635	0.0579912	0.111239	0.229312	-0.13308	0.167255	0.150408	0.173351	0.104046	0.178183	0.0918211	0.134255	0.233359	-0.110835	-0.0351511	-0.0946443	-0.114862	-0.0724298	0.0731953	-0.166345
Mental_Health_post	-0.0603792	0.142493	-0.21579	0.115037	-0.0158652	0.189706	-0.0135635	0.205987	0.224832	0.0410664	0.14558	0.172919	0.07344	0.196421	-0.137703	-0.186468	0.14525	0.126026	0.175928	0.109495	0.0876059	0.155455	0.305087	0.0467288	-0.0343958	0.127759	0.168479	0.107088	0.112204	0.155536	0.087755	0.0771276	0.177958	-0.0627239	0.121029	0.118147	0.123559	0.0834324	0.126133	0.111302	0.0797948	0.227469	-0.0789529	-0.0690716	-0.0700257	-0.0580431	0.00412597	0.0714516	-0.0595015
Social_Function_post	-0.0161073	0.108029	-0.24872	0.0184034	-0.0576907	0.0634907	-0.197972	-0.0184152	-0.0115542	-0.0491427	-0.0264011	-0.0167821	-0.124868	0.18688	-0.206083	-0.0606441	-0.179909	-0.205152	-0.125555	-0.107996	-0.263934	-0.0910526	0.158943	0.289284	-0.0660427	0.0622143	0.0187075	0.082571	-0.0131508	0.0575939	0.0454773	0.0842779	0.0519868	-0.0235821	0.0558858	-0.00690162	0.113823	-0.018272	0.000366305	0.0432853	0.0825744	0.12391	-0.0962972	-0.121047	-0.0809695	-0.225785	-0.204784	-0.118062	-0.0728067
Dependence_post	0.0653107	0.248476	-0.09674	0.134008	0.0961972	0.234438	-0.0181951	0.11326	0.129739	0.0237876	0.0602793	0.150728	0.0981772	0.191125	-0.174566	-0.1716	0.18316	0.156704	0.223308	0.105644	0.150371	0.173869	0.251149	-0.039159	0.0865574	0.0325458	0.0788863	0.00904176	0.0152218	0.117499	0.0234573	0.00736569	0.0199734	0.0228491	0.0385982	0.0377784	0.033235	0.00732956	0.0702626	0.0628979	0.0120626	0.0998343	-0.0340896	0.0222386	0.00864377	0.052223	0.140307	0.122366	-0.0505014
Near_Vision_post	-0.093786	0.0194924	-0.230501	0.00119542	-0.111095	0.0126502	0.00273676	0.022584	0.0082282	0.0253158	-0.0258373	0.0194074	-0.0815822	0.172478	-0.0830033	-0.0272356	0.00520965	0.0074765	0.00497767	0.0367921	-0.0340933	0.00316046	0.214453	0.18604	-0.02487	0.0758185	0.0639763	0.0871417	0.00710067	0.106924	0.0227071	0.0462223	0.176301	-0.0656791	0.085213	0.0838509	0.100833	0.0615141	0.0921725	0.0433389	0.060558	0.18475	-0.179366	-0.199559	-0.18106	-0.258856	-0.174094	-0.0858709	-0.162172
Driving_General_post	-0.0191674	0.106834	-0.0607052	0.0862832	0.056824	0.0347435	-0.175089	0.0409963	0.0496236	-0.0245719	-0.0582743	0.159924	-0.0325369	0.115563	-0.12632	0.202483	-0.046949	-0.0479129	-0.0407678	-0.0619893	-0.0341011	0.0150815	0.0701092	0.0500418	0.00474175	-0.0447343	0.00479025	-0.0754391	0.0128797	-0.0574177	-0.0850797	-0.0380878	-0.0032554	0.0193327	0.00970892	0.0603086	-0.0261985	0.100587	-0.0378798	-0.0253591	-0.00822133	-0.0703414	-0.129732	0.0259196	0.0463631	0.0185269	0.0147244	0.138905	-0.00729815
Distance_Vision_post	0.00785569	0.12673	-0.281157	-0.06261	-0.0248727	0.0296489	-0.164056	-0.00244223	0.00166601	-0.0376687	0.00953628	0.0206034	-0.0775316	0.162049	-0.187387	-0.0824323	-0.0328155	-0.0341694	-0.0254319	-0.000197014	-0.0815165	0.0102942	0.211224	0.226354	0.0291999	0.0432682	0.0527418	0.0430449	0.036114	0.0875811	0.0231104	0.0305713	-0.00816394	0.0447053	0.000791873	-0.0380819	0.0513621	-0.025432	-0.062875	0.0160366	0.0169413	0.0896053	-0.0334442	-0.029904	0.0365382	-0.0757598	-0.0212484	0.0252871	0.00241349
25-item_post	-0.0360595	0.153756	-0.24794	0.0239639	-0.0265409	0.0946051	-0.0655865	0.0739975	0.098919	-0.0496738	0.0386445	0.112189	-0.0357081	0.13273	-0.160072	-0.0387574	-0.00924384	-0.00764175	-0.0125144	-0.0125766	-0.0210333	0.0472779	0.202559	0.233239	-0.0596002	0.138223	0.131681	0.138838	0.0599369	0.180211	0.103245	0.124831	0.136312	-0.0810778	0.145049	0.112341	0.171157	0.083397	0.116446	0.136093	0.137241	0.179929	-0.0416126	-0.0212736	-0.0176877	-0.0842289	-0.0482251	0.0133033	-0.05311
Driving_Daytime_post	-0.059944	0.00197103	-0.0857626	0.00552933	-0.240243	-0.136452	-0.178178	-0.00330321	0.00722032	-0.0507216	-0.126021	0.126784	0.0442331	0.173458	-0.277232	0.0476344	-0.174728	-0.17411	-0.139974	-0.139762	-0.176148	-0.0592863	-0.0251361	0.179385	-0.00817309	-0.0283389	-0.0274194	-0.046084	-0.103777	0.0110198	-0.0284795	0.0083212	-0.0676554	0.0107263	0.0302463	0.0185141	0.0241981	0.0121196	-0.0221051	0.00484931	0.0292821	-0.0696267	-0.119063	-0.0461617	-0.0821136	-0.0932554	-0.00340515	0.0739805	-0.0242631
Driving_Nighttime_post	0.18377	0.0419885	-0.109319	0.0501007	0.293029	0.141765	-0.233841	-0.113833	-0.12815	-0.0203595	-0.15242	0.0139562	-0.157918	0.120954	-0.0328262	0.2367	-0.0346428	-0.0452696	0.0114944	-0.0834908	-0.0197784	0.0242784	0.00625562	-0.116175	0.120031	-0.159242	-0.118467	-0.176216	-0.0293124	-0.181212	-0.139709	-0.134431	-0.181109	0.150517	-0.143004	-0.106369	-0.165583	-0.0097232	-0.20466	-0.0851649	-0.117598	-0.219834	0.0777066	0.117483	0.300356	0.127255	0.0988628	0.0683646	0.105825
Driving_Adverse_Conditions_post	0.0524911	0.0950673	-0.0241329	0.097684	0.23383	0.0784244	-0.239812	0.0798607	0.0699867	0.0557128	-0.0390024	0.178158	-0.0313059	0.196298	-0.0204062	0.165122	-0.000500467	0.000451652	-0.00480584	0.00260032	0.00205087	0.0794301	0.112277	0.0206239	-0.0233927	-0.0130986	0.0208827	-0.0358678	0.0624457	-0.0562786	-0.030977	0.0225214	-0.0375205	-0.01348	0.0360099	0.0800339	0.00307833	0.14569	-0.0395719	0.0285312	0.0496744	-0.116637	0.027002	0.100208	0.183476	0.104016	0.0832482	0.11952	0.0548884
Spectacle Dependence_Distance_post	0.120833	-0.0435302	-0.0653395	0.0908885	0.163496	0.000908715	-0.284312	-0.194847	-0.212788	-0.114028	-0.14212	-0.18847	-0.204245	0.0156125	-0.181555	0.175045	-0.219375	-0.27222	-0.106875	-0.238291	-0.227792	-0.171114	-0.206967	-0.214251	0.235124	-0.39192	-0.344485	-0.395	-0.237895	-0.338665	-0.396635	-0.370771	-0.370189	0.350369	-0.368623	-0.320391	-0.370451	-0.254556	-0.306706	-0.389367	-0.359019	-0.379632	-0.0684884	-0.0604152	0.124386	-0.0390862	-0.0329537	0.00152495	-0.0220693
Spectacle Dependence_Intermediate_post	0.0715463	-0.0129024	-0.0301413	-0.0441111	0.192956	-0.0532194	-0.276728	-0.0282486	-0.0284408	-0.038832	-0.0229798	-0.00202978	-0.165924	0.096659	-0.0106545	0.251434	-0.178548	-0.178337	-0.169918	-0.16636	-0.143244	-0.0747045	-0.0652403	0.0589509	-0.0114281	-0.0657726	-0.0641973	-0.0682726	0.0334307	-0.173071	-0.0527471	-0.011625	-0.105091	0.0740823	-0.0864448	-0.095547	-0.0785809	-0.0164244	-0.174771	-0.0458165	-0.0235792	-0.105302	0.057579	0.0398011	0.260938	0.0201333	-0.0112895	0.0655579	0.0985003
Spectacle Dependence_Near_post	-0.154119	-0.10109	-0.00482945	0.0964346	0.0858112	-0.0134288	-0.152031	0.0804008	0.0609334	0.0802908	0.0340848	0.0813183	0.0407746	0.114594	0.0352759	0.0445187	-0.178904	-0.180201	-0.167034	-0.189473	-0.132099	0.0324728	-0.0520135	0.222771	-0.105652	0.130323	0.110813	0.132047	0.170981	0.0149925	0.174983	0.155547	0.0339014	-0.0575411	0.076701	0.0275491	0.114441	0.0897966	-0.0735481	0.158032	0.133064	0.103875	-0.0299175	-0.108765	-0.0272346	-0.176477	-0.18691	-0.116753	0.011026
[truncated: 24 more columns]

## Sheet: Supplemetal Table 3(B)
Supplemental Table 3(B). P values for ZMB00
	UDVA_post	CDVA_post	UIVA_post	CIVA_post	UNVA_post	CNVA_post	WF_4_post_O_Astigmatism	WF_4_post_O_TotalHOA	WF_4_post_O_Third	WF_4_post_O_Fourth	WF_4_post_O_Trefoil	WF_4_post_O_Coma	WF_4_post_O_Tetrafoil	WF_4_post_O_2ndAstig	WF_4_post_O_Spherical	WF_4_post_I_Astigmatism	WF_4_post_I_TotalHOA	WF_4_post_I_Third	WF_4_post_I_Fourth	WF_4_post_I_Trefoil	WF_4_post_I_Coma	WF_4_post_I_Tetrafoil	WF_4_post_I_2ndAstig	WF_4_post_I_Spherical	WF_6_post_O_Astigmatism	WF_6_post_O_TotalHOA	WF_6_post_O_Third	WF_6_post_O_Fourth	WF_6_post_O_Trefoil	WF_6_post_O_Coma	WF_6_post_O_Tetrafoil	WF_6_post_O_2ndAstig	WF_6_post_O_Spherical	WF_6_post_I_Astigmatism	WF_6_post_I_TotalHOA	WF_6_post_I_Third	WF_6_post_I_Fourth	WF_6_post_I_Trefoil	WF_6_post_I_Coma	WF_6_post_I_Tetrafoil	WF_6_post_I_2ndAstig	WF_6_post_I_Spherical	C_63_post	C_40_post	C_25_post	C_16_post	C_10_post	C_07_post	G_63_post
UDVA_post	0	2.54529e-32	5.63045e-05	0.00153111	1.32923e-22	3.67916e-12	4.23041e-13	0.0464533	0.130346	0.00941534	0.912698	0.000124236	0.342926	0.000584267	0.0567265	0.42557	0.0145338	0.00739633	0.0982764	0.00777144	0.0108029	0.0482488	0.552429	0.291328	0.00706194	0.369325	0.0645533	0.695463	0.0665592	0.175958	0.858985	0.187212	0.861421	0.139576	0.276635	0.0646155	0.719547	0.0221958	0.444241	0.602696	0.213321	0.806606	0.00687713	7.81507e-06	7.09485e-09	1.6792e-09	8.57227e-11	4.69751e-07	0.00110103
CDVA_post	2.54529e-32	0	5.62363e-09	2.39072e-14	9.81884e-21	1.9e-33	0.0739036	3.10291e-07	1.53958e-06	0.000283884	4.71581e-05	0.000175987	0.000104209	1.46957e-05	0.77437	0.35855	2.1975e-06	3.7742e-07	0.00173434	9.22641e-09	5.53761e-05	2.97889e-05	5.71937e-06	0.0722815	0.144196	0.0599014	0.00707345	0.195944	0.0436001	0.0129524	0.366891	0.0395816	0.117982	0.0613025	0.0887616	0.0530228	0.263982	0.0884385	0.162438	0.305555	0.0908624	0.0145385	0.000923847	1.20601e-06	3.26499e-06	4.76933e-13	7.45322e-13	6.09044e-09	0.0356613
UIVA_post	5.63045e-05	5.62363e-09	0	1.05173e-06	3.25689e-05	7.1228e-05	0.91171	0.00121528	0.00451106	0.00457509	0.0933213	0.000645572	0.00781347	0.00863201	0.150169	0.633909	3.10117e-05	1.19553e-05	0.00575807	5.59226e-07	0.000137763	0.00202602	0.0165877	0.585862	0.162706	0.221633	0.180465	0.312393	0.36489	0.432582	0.360532	0.165931	0.224335	0.0740264	0.120042	0.105828	0.290676	0.095198	0.581042	0.246882	0.220056	0.151945	0.0165526	0.0268368	0.250797	0.00118922	0.00427654	0.0829854	0.418391
CIVA_post	0.00153111	2.39072e-14	1.05173e-06	0	6.18966e-11	2.91086e-33	0.906155	0.00258277	0.00558293	0.00421678	0.0148405	0.04686	0.00229019	0.00265721	0.852513	0.11593	0.183	0.230288	0.0783816	0.0556473	0.590305	0.0429266	0.0188781	0.469231	0.115694	0.0664943	0.0348844	0.138559	0.0545369	0.299497	0.0244918	0.0721706	0.101464	0.0690789	0.0845077	0.0706735	0.175976	0.0931395	0.196822	0.0233964	0.107849	0.0683136	0.335892	0.226874	0.531445	0.358752	0.223541	0.915393	0.764227
UNVA_post	1.32923e-22	9.81884e-21	3.25689e-05	6.18966e-11	0	8.69651e-27	0.0189879	0.00165663	0.00781586	0.000814658	0.0367519	0.0115425	0.0653621	0.000498231	0.0698541	0.733904	0.0897995	0.104664	0.0493512	0.0374348	0.231304	0.0391571	0.132333	0.0527975	0.442673	0.739611	0.243201	0.815453	0.0951432	0.88832	0.637763	0.497638	0.557382	0.409831	0.810898	0.46077	0.710178	0.271704	0.810771	0.518055	0.594881	0.340765	0.00013565	0.00139587	0.000143424	1.11177e-05	0.000323199	0.0280596	0.00249345
CNVA_post	3.67916e-12	1.9e-33	7.1228e-05	2.91086e-33	8.69651e-27	0	0.6077	0.00173473	0.00604533	0.00214661	0.033183	0.00480237	0.000215223	9.54104e-05	0.437753	0.148232	0.017549	0.0275843	0.00826014	0.00162202	0.229238	0.00103793	0.000544704	0.633798	0.312595	0.168114	0.0523264	0.361876	0.107058	0.116872	0.108194	0.115216	0.59045	0.187315	0.182824	0.0964601	0.429863	0.121543	0.163426	0.0937167	0.17071	0.278966	0.25926	0.0267025	0.0576467	0.000131663	2.28109e-06	0.0486031	0.282696
WF_4_post_O_Astigmatism	4.23041e-13	0.0739036	0.91171	0.906155	0.0189879	0.6077	0	0.0428461	0.191217	0.000375028	0.503535	0.08874	0.169044	1.66474e-07	0.11411	0.343594	0.807646	0.566502	0.337401	0.56774	0.122953	0.0944216	0.0380635	0.311766	1.44889e-14	0.00089053	4.16154e-06	0.00767489	5.27032e-11	0.621098	0.00338606	0.000266757	0.0514922	0.000741914	0.00182103	0.000116898	0.00631859	1.56483e-08	0.57381	0.00403213	0.000371635	0.154593	0.687827	0.372756	0.00565496	0.122405	0.0955042	0.000110012	0.750907
WF_4_post_O_TotalHOA	0.0464533	3.10291e-07	0.00121528	0.00258277	0.00165663	0.00173473	0.0428461	0	2.19268e-182	7.65265e-38	7.57624e-66	3.23376e-39	3.00953e-47	1.61119e-19	1.91409e-07	1.37734e-09	6.06909e-32	1.46778e-29	1.28954e-29	1.14243e-38	2.31686e-18	1.43412e-42	5.59345e-28	0.00211947	4.01201e-21	1.44108e-29	7.87227e-44	6.27279e-22	1.33703e-38	1.69314e-24	7.78156e-21	1.92265e-23	2.92504e-20	8.91428e-22	7.01177e-25	8.38522e-27	8.07947e-21	1.15544e-23	1.58634e-18	1.84983e-18	1.76637e-20	1.50788e-18	0.0263721	0.0769864	0.972625	0.0415883	0.0281205	0.00905231	0.00527867
WF_4_post_O_Third	0.130346	1.53958e-06	0.00451106	0.00558293	0.00781586	0.00604533	0.191217	2.19268e-182	0	1.53963e-18	3.05637e-80	6.56924e-37	2.74212e-30	2.30238e-09	0.00118363	2.23395e-08	1.27205e-24	9.13799e-24	2.232e-20	2.21458e-29	9.39589e-16	1.47969e-29	3.22945e-17	0.056536	3.46243e-13	2.95182e-19	1.52053e-30	1.47193e-13	3.71993e-27	4.78989e-18	1.01044e-13	3.74839e-15	9.52552e-12	5.26558e-13	8.05012e-16	5.94108e-17	3.99734e-13	3.32157e-14	5.84472e-13	2.90674e-12	4.68785e-13	7.88338e-11	0.00815056	0.0333012	0.784039	0.0345196	0.0597319	0.0182194	0.000711842
WF_4_post_O_Fourth	0.00941534	0.000283884	0.00457509	0.00421678	0.000814658	0.00214661	0.000375028	7.65265e-38	1.53963e-18	0	3.43412e-07	8.79188e-19	3.18989e-65	2.24925e-70	2.19575e-30	6.92991e-06	1.29879e-27	2.91886e-23	1.13755e-35	8.81569e-31	8.88482e-14	2.41265e-46	7.72825e-47	1.47604e-08	9.68132e-43	9.47469e-52	5.01369e-53	2.64853e-46	1.71181e-46	5.37546e-27	7.28323e-38	9.74651e-47	5.00611e-53	3.57994e-52	3.95305e-48	2.64731e-51	6.90076e-41	2.32928e-53	2.05817e-26	4.37754e-34	1.08845e-42	6.95786e-46	0.942198	0.693975	0.17116	0.535082	0.0522126	0.0318765	0.377114
WF_4_post_O_Trefoil	0.912698	4.71581e-05	0.0933213	0.0148405	0.0367519	0.033183	0.503535	7.57624e-66	3.05637e-80	3.43412e-07	0	0.00174433	1.36558e-16	0.047713	0.226157	3.59084e-07	1.65796e-09	1.21827e-08	4.44484e-10	9.30569e-16	0.00115164	5.02622e-12	5.30127e-11	0.293765	2.0215e-05	3.23244e-08	1.81203e-14	1.29832e-05	3.23513e-17	3.51504e-06	4.25434e-07	2.71535e-05	0.000428399	0.000194353	1.46323e-05	2.70195e-05	1.83649e-05	0.000108197	0.000179565	1.1073e-05	0.000143469	7.21883e-05	0.0156125	0.0749867	0.656438	0.112621	0.446472	0.214366	0.000162274
WF_4_post_O_Coma	0.000124236	0.000175987	0.000645572	0.04686	0.0115425	0.00480237	0.08874	3.23376e-39	6.56924e-37	8.79188e-19	0.00174433	0	5.9396e-17	3.42414e-17	2.49195e-06	0.0172175	1.57047e-23	9.67093e-25	1.59243e-14	1.05436e-18	2.31722e-26	3.7985e-25	3.60419e-09	0.0205236	1.48382e-13	2.48558e-18	6.3471e-24	3.28372e-14	2.629e-15	7.75679e-23	1.27382e-11	4.31025e-18	1.08661e-13	1.27094e-16	6.24944e-19	5.82605e-23	8.09064e-14	1.3374e-19	5.81709e-16	1.86723e-12	3.49333e-16	3.66092e-10	0.104711	0.0530929	0.697589	0.0183506	0.00102754	0.00199345	0.188274
WF_4_post_O_Tetrafoil	0.342926	0.000104209	0.00781347	0.00229019	0.0653621	0.000215223	0.169044	3.00953e-47	2.74212e-30	3.18989e-65	1.36558e-16	5.9396e-17	0	6.80271e-26	0.000408333	2.52963e-12	3.38271e-35	1.2102e-28	1.81186e-46	2.71328e-34	6.22675e-18	8.15561e-90	8.83575e-38	1.24023e-05	1.3024e-22	2.1195e-32	6.31218e-40	8.69933e-26	1.09859e-35	4.32523e-21	8.75473e-28	4.11227e-26	4.60019e-24	5.87378e-24	5.52643e-28	9.93877e-29	3.57804e-23	4.44735e-29	2.24481e-16	8.75684e-22	2.81212e-22	2.83203e-27	0.4272	0.528783	0.443452	0.0773703	0.0138133	0.0126412	0.443193
WF_4_post_O_2ndAstig	0.000584267	1.46957e-05	0.00863201	0.00265721	0.000498231	9.54104e-05	1.66474e-07	1.61119e-19	2.30238e-09	2.24925e-70	0.047713	3.42414e-17	6.80271e-26	0	1.26576e-06	2.84133e-05	6.75441e-10	8.11915e-08	3.065e-16	8.1948e-17	0.012092	3.8654e-18	2.23097e-52	4.49296e-14	7.70043e-25	1.22441e-28	1.89499e-26	8.45127e-27	1.57552e-21	1.31286e-18	5.18602e-23	3.31679e-31	2.56119e-25	1.26466e-31	4.08838e-29	5.98852e-29	1.44983e-26	4.37977e-30	2.79856e-17	2.85696e-22	2.21994e-29	8.27364e-25	0.654074	0.477559	0.530994	0.450156	0.0859192	0.0557869	0.445677
WF_4_post_O_Spherical	0.0567265	0.77437	0.150169	0.852513	0.0698541	0.437753	0.11411	1.91409e-07	0.00118363	2.19575e-30	0.226157	2.49195e-06	0.000408333	1.26576e-06	0	0.238896	4.82725e-07	4.41231e-08	0.000269899	6.6333e-05	1.21712e-09	2.34676e-05	0.000850621	0.0050004	2.35796e-29	8.2304e-30	3.6107e-26	3.14295e-31	7.11946e-24	2.92253e-15	2.13299e-20	1.46496e-27	1.79577e-44	7.34654e-37	1.56406e-29	9.18305e-32	8.81352e-27	1.96049e-31	1.31555e-19	6.19088e-23	1.94808e-28	3.863e-28	0.841207	0.807254	0.324972	0.286778	0.159464	0.124289	0.0446742
WF_4_post_I_Astigmatism	0.42557	0.35855	0.633909	0.11593	0.733904	0.148232	0.343594	1.37734e-09	2.23395e-08	6.92991e-06	3.59084e-07	0.0172175	2.52963e-12	2.84133e-05	0.238896	0	5.90209e-18	3.56851e-16	1.34339e-18	1.8585e-17	5.96226e-10	2.36169e-16	1.1651e-21	0.030632	0.00123351	2.68214e-05	3.89743e-07	0.000439637	1.73993e-05	4.7678e-06	0.00212657	0.000162745	0.00106737	0.00122681	0.000124733	0.00011452	0.000615332	0.00220721	0.000245252	0.0161373	0.000630742	1.46051e-06	0.948588	0.95673	0.923635	0.0854776	0.0738687	0.196892	0.000180101
WF_4_post_I_TotalHOA	0.0145338	2.1975e-06	3.10117e-05	0.183	0.0897995	0.017549	0.807646	6.06909e-32	1.27205e-24	1.29879e-27	1.65796e-09	1.57047e-23	3.38271e-35	6.75441e-10	4.82725e-07	5.90209e-18	0	7.55834e-233	1.58232e-93	1.01064e-131	7.72121e-118	1.74227e-93	2.17178e-35	0.45207	1.84354e-09	2.64364e-13	2.45483e-16	9.20541e-11	9.00686e-12	1.2956e-12	4.6569e-07	3.98393e-11	1.51847e-14	3.69096e-11	3.87428e-13	7.31974e-15	3.13223e-09	5.75824e-13	4.11402e-09	3.41526e-06	3.62069e-09	3.87977e-16	0.184911	0.0790397	0.138686	5.15563e-07	1.80468e-06	0.000113461	0.186191
WF_4_post_I_Third	0.00739633	3.7742e-07	1.19553e-05	0.230288	0.104664	0.0275843	0.566502	1.46778e-29	9.13799e-24	2.91886e-23	1.21827e-08	9.67093e-25	1.2102e-28	8.11915e-08	4.41231e-08	3.56851e-16	7.55834e-233	0	1.57483e-66	3.58375e-122	8.14177e-145	6.29527e-79	8.26516e-29	0.15614	5.44779e-09	6.13249e-13	8.85841e-16	2.09966e-10	4.81807e-11	2.13284e-12	1.62849e-06	3.44259e-11	6.49873e-15	3.93083e-11	1.22789e-12	3.81611e-14	1.02419e-08	2.0082e-12	3.08194e-08	6.60429e-06	3.89831e-09	6.40764e-17	0.130969	0.0500879	0.0954614	1.24614e-07	3.87044e-07	0.000100088	0.200045
WF_4_post_I_Fourth	0.0982764	0.00173434	0.00575807	0.0783816	0.0493512	0.00826014	0.337401	1.28954e-29	2.232e-20	1.13755e-35	4.44484e-10	1.59243e-14	1.81186e-46	3.065e-16	0.000269899	1.34339e-18	1.58232e-93	1.57483e-66	0	3.38784e-71	8.39993e-42	4.21704e-85	3.03237e-50	0.112328	1.02609e-09	4.02781e-13	2.85192e-16	5.99223e-11	2.32457e-13	1.29605e-11	1.38366e-08	2.3725e-09	9.36871e-13	6.14319e-10	4.59677e-13	4.97669e-15	4.5452e-10	3.43555e-13	9.07927e-11	3.60566e-07	4.17176e-08	3.00525e-12	0.298042	0.230451	0.342906	0.000208199	0.000375891	0.000465395	0.227764
WF_4_post_I_Trefoil	0.00777144	9.22641e-09	5.59226e-07	0.0556473	0.0374348	0.00162202	0.56774	1.14243e-38	2.21458e-29	8.81569e-31	9.30569e-16	1.05436e-18	2.71328e-34	8.1948e-17	6.6333e-05	1.8585e-17	1.01064e-131	3.58375e-122	3.38784e-71	0	3.04505e-58	1.14609e-74	2.57521e-54	0.0053032	3.81047e-12	2.74961e-15	3.97625e-18	1.53521e-12	2.55693e-14	1.26375e-12	1.49552e-09	1.5918e-13	1.99085e-14	3.77249e-14	2.48139e-15	3.04311e-16	1.37925e-11	1.41292e-15	5.4842e-09	2.09485e-08	1.36048e-11	1.6958e-17	0.173767	0.196543	0.177769	4.39756e-06	7.51937e-06	0.000355389	0.152441
WF_4_post_I_Coma	0.0108029	5.53761e-05	0.000137763	0.590305	0.231304	0.229238	0.122953	2.31686e-18	9.39589e-16	8.88482e-14	0.00115164	2.31722e-26	6.22675e-18	0.012092	1.21712e-09	5.96226e-10	7.72121e-118	8.14177e-145	8.39993e-42	3.04505e-58	0	1.10218e-52	4.70131e-11	0.848166	4.23812e-05	4.5026e-08	4.63581e-10	1.87059e-06	4.78179e-06	1.9673e-09	0.003346	4.53067e-07	6.15183e-11	8.74361e-07	5.41486e-08	1.70911e-09	4.70489e-05	1.53395e-07	3.37929e-06	0.00468054	1.41949e-05	1.22901e-11	0.165662	0.0245147	0.0980448	1.66646e-07	6.32772e-07	0.000332095	0.3823
WF_4_post_I_Tetrafoil	0.0482488	2.97889e-05	0.00202602	0.0429266	0.0391571	0.00103793	0.0944216	1.43412e-42	1.47969e-29	2.41265e-46	5.02622e-12	3.7985e-25	8.15561e-90	3.8654e-18	2.34676e-05	2.36169e-16	1.74227e-93	6.29527e-79	4.21704e-85	1.14609e-74	1.10218e-52	0	2.34342e-45	0.000455196	7.26117e-23	2.67439e-29	1.22632e-34	9.30996e-24	3.82331e-30	3.0883e-19	5.03619e-22	1.98347e-25	5.6994e-23	3.25828e-22	3.55509e-26	2.73575e-27	1.9269e-20	4.01324e-28	9.97473e-14	5.17959e-18	4.32126e-21	3.15565e-26	0.118894	0.154604	0.249869	0.000130037	5.57406e-05	0.000256509	0.171996
WF_4_post_I_2ndAstig	0.552429	5.71937e-06	0.0165877	0.0188781	0.132333	0.000544704	0.0380635	5.59345e-28	3.22945e-17	7.72825e-47	5.30127e-11	3.60419e-09	8.83575e-38	2.23097e-52	0.000850621	1.1651e-21	2.17178e-35	8.26516e-29	3.03237e-50	2.57521e-54	4.70131e-11	2.34342e-45	0	1.26783e-11	5.34381e-23	4.2283e-32	6.87153e-33	2.3559e-28	8.37984e-29	2.0018e-19	4.11787e-24	1.18588e-27	2.74266e-29	3.5782e-28	1.47462e-30	4.71145e-30	3.84826e-27	6.03593e-30	1.42641e-17	1.90699e-21	2.14475e-25	2.82623e-34	0.222201	0.494353	0.180556	0.023394	0.00061531	0.000932655	0.422635
WF_4_post_I_Spherical	0.291328	0.0722815	0.585862	0.469231	0.0527975	0.633798	0.311766	0.00211947	0.056536	1.47604e-08	0.293765	0.0205236	1.24023e-05	4.49296e-14	0.0050004	0.030632	0.45207	0.15614	0.112328	0.0053032	0.848166	0.000455196	1.26783e-11	0	9.82351e-26	2.91247e-34	3.04839e-22	2.58415e-37	7.22868e-16	6.33592e-19	4.48308e-34	2.51257e-42	2.94071e-26	5.2286e-34	9.24128e-32	1.36833e-22	4.42902e-36	7.60747e-22	1.27699e-14	4.48069e-32	3.11888e-40	8.67799e-40	0.263459	0.899304	0.659532	0.0436899	0.920597	0.611965	0.331705
WF_6_post_O_Astigmatism	0.00706194	0.144196	0.162706	0.115694	0.442673	0.312595	1.44889e-14	4.01201e-21	3.46243e-13	9.68132e-43	2.0215e-05	1.48382e-13	1.3024e-22	7.70043e-25	2.35796e-29	0.00123351	1.84354e-09	5.44779e-09	1.02609e-09	3.81047e-12	4.23812e-05	7.26117e-23	5.34381e-23	9.82351e-26	0	3.49318e-123	5.69092e-103	2.41966e-113	6.76821e-89	5.68456e-43	2.91826e-99	4.73261e-121	4.89326e-83	3.24461e-132	4.56941e-120	2.01193e-107	8.36837e-108	2.43758e-118	2.27585e-47	4.62185e-96	7.37719e-123	1.10752e-64	0.144219	0.592312	0.852979	0.565143	0.209488	0.0196905	0.510325
WF_6_post_O_TotalHOA	0.369325	0.0599014	0.221633	0.0664943	0.739611	0.168114	0.00089053	1.44108e-29	2.95182e-19	9.47469e-52	3.23244e-08	2.48558e-18	2.1195e-32	1.22441e-28	8.2304e-30	2.68214e-05	2.64364e-13	6.13249e-13	4.02781e-13	2.74961e-15	4.5026e-08	2.67439e-29	4.2283e-32	2.91247e-34	3.49318e-123	0	5.23147e-160	5.92525e-226	1.07953e-98	1.27026e-69	1.21333e-159	1.02654e-165	1.64935e-123	5.07216e-164	1.70098e-196	2.43894e-136	5.53992e-174	3.36873e-120	1.39346e-64	2.21462e-148	1.52302e-156	1.68204e-104	0.0295861	0.34383	0.683428	0.724235	0.0880974	0.0513924	0.683877
WF_6_post_O_Third	0.0645533	0.00707345	0.180465	0.0348844	0.243201	0.0523264	4.16154e-06	7.87227e-44	1.52053e-30	5.01369e-53	1.81203e-14	6.3471e-24	6.31218e-40	1.89499e-26	3.6107e-26	3.89743e-07	2.45483e-16	8.85841e-16	2.85192e-16	3.97625e-18	4.63581e-10	1.22632e-34	6.87153e-33	3.04839e-22	5.69092e-103	5.23147e-160	0	1.85914e-110	2.24646e-153	5.05629e-66	9.81044e-106	2.28512e-100	1.84143e-93	8.00237e-109	1.43717e-124	3.60235e-132	2.84626e-99	7.62504e-129	2.04256e-57	4.12332e-102	2.61084e-96	1.32858e-74	0.0353133	0.0611363	0.564899	0.103831	0.0040218	0.00170357	0.557855
WF_6_post_O_Fourth	0.695463	0.195944	0.312393	0.138559	0.815453	0.361876	0.00767489	6.27279e-22	1.47193e-13	2.64853e-46	1.29832e-05	3.28372e-14	8.69933e-26	8.45127e-27	3.14295e-31	0.000439637	9.20541e-11	2.09966e-10	5.99223e-11	1.53521e-12	1.87059e-06	9.30996e-24	2.3559e-28	2.58415e-37	2.41966e-113	5.92525e-226	1.85914e-110	0	1.04963e-72	2.93907e-67	1.67309e-151	3.83472e-163	9.72773e-120	7.95997e-156	3.55434e-185	1.38496e-114	3.70671e-225	1.16349e-97	2.06759e-65	2.07968e-142	9.40279e-162	2.47096e-106	0.0263375	0.639593	0.419286	0.796767	0.285556	0.19126	0.336744
WF_6_post_O_Trefoil	0.0665592	0.0436001	0.36489	0.0545369	0.0951432	0.107058	5.27032e-11	1.33703e-38	3.71993e-27	1.71181e-46	3.23513e-17	2.629e-15	1.09859e-35	1.57552e-21	7.11946e-24	1.73993e-05	9.00686e-12	4.81807e-11	2.32457e-13	2.55693e-14	4.78179e-06	3.82331e-30	8.37984e-29	7.22868e-16	6.76821e-89	1.07953e-98	2.24646e-153	1.04963e-72	0	9.35236e-34	1.71391e-82	7.52858e-69	4.13343e-67	5.08716e-74	2.13827e-75	2.06115e-81	1.7017e-63	4.81839e-108	2.6892e-30	2.35199e-76	9.53965e-65	1.71064e-54	0.06253	0.0552751	0.228064	0.0550042	0.00341567	0.00120724	0.345655
WF_6_post_O_Coma	0.175958	0.0129524	0.432582	0.299497	0.88832	0.116872	0.621098	1.69314e-24	4.78989e-18	5.37546e-27	3.51504e-06	7.75679e-23	4.32523e-21	1.31286e-18	2.92253e-15	4.7678e-06	1.2956e-12	2.13284e-12	1.29605e-11	1.26375e-12	1.9673e-09	3.0883e-19	2.0018e-19	6.33592e-19	5.68456e-43	1.27026e-69	5.05629e-66	2.93907e-67	9.35236e-34	0	1.33887e-51	2.38587e-54	1.46616e-47	4.15034e-57	1.77928e-74	7.50594e-72	4.80653e-72	6.6987e-46	8.65186e-124	5.69368e-54	6.42453e-57	9.16227e-42	0.00626964	0.0586176	0.96843	0.427275	0.058443	0.0426492	0.620052
WF_6_post_O_Tetrafoil	0.858985	0.366891	0.360532	0.0244918	0.637763	0.108194	0.00338606	7.78156e-21	1.01044e-13	7.28323e-38	4.25434e-07	1.27382e-11	8.75473e-28	5.18602e-23	2.13299e-20	0.00212657	4.6569e-07	1.62849e-06	1.38366e-08	1.49552e-09	0.003346	5.03619e-22	4.11787e-24	4.48308e-34	2.91826e-99	1.21333e-159	9.81044e-106	1.67309e-151	1.71391e-82	1.33887e-51	0	4.63775e-127	6.35887e-80	1.05796e-117	2.12543e-127	4.55388e-90	1.06558e-132	5.55776e-90	6.53936e-48	1.84165e-217	1.54183e-122	1.41918e-77	0.0133787	0.449143	0.403113	0.724316	0.356387	0.290879	0.672613
WF_6_post_O_2ndAstig	0.187212	0.0395816	0.165931	0.0721706	0.497638	0.115216	0.000266757	1.92265e-23	3.74839e-15	9.74651e-47	2.71535e-05	4.31025e-18	4.11227e-26	3.31679e-31	1.46496e-27	0.000162745	3.98393e-11	3.44259e-11	2.3725e-09	1.5918e-13	4.53067e-07	1.98347e-25	1.18588e-27	2.51257e-42	4.73261e-121	1.02654e-165	2.28512e-100	3.83472e-163	7.52858e-69	2.38587e-54	4.63775e-127	0	5.38579e-91	1.2098e-172	3.37419e-151	2.23709e-105	1.04181e-141	1.87454e-96	2.27594e-53	1.34799e-120	1.74184e-250	2.69476e-85	0.0286396	0.758127	0.546485	0.802149	0.352554	0.153125	0.380974
WF_6_post_O_Spherical	0.861421	0.117982	0.224335	0.101464	0.557382	0.59045	0.0514922	2.92504e-20	9.52552e-12	5.00611e-53	0.000428399	1.08661e-13	4.60019e-24	2.56119e-25	1.79577e-44	0.00106737	1.51847e-14	6.49873e-15	9.36871e-13	1.99085e-14	6.15183e-11	5.6994e-23	2.74266e-29	2.94071e-26	4.89326e-83	1.64935e-123	1.84143e-93	9.72773e-120	4.13343e-67	1.46616e-47	6.35887e-80	5.38579e-91	0	1.81364e-113	2.08914e-114	1.10856e-103	8.17085e-100	4.95777e-94	7.77424e-51	8.37775e-83	2.02298e-90	1.61087e-134	0.487055	0.939642	0.17857	0.903615	0.169164	0.090668	0.126373
WF_6_post_I_Astigmatism	0.139576	0.0613025	0.0740264	0.0690789	0.409831	0.187315	0.000741914	8.91428e-22	5.26558e-13	3.57994e-52	0.000194353	1.27094e-16	5.87378e-24	1.26466e-31	7.34654e-37	0.00122681	3.69096e-11	3.93083e-11	6.14319e-10	3.77249e-14	8.74361e-07	3.25828e-22	3.5782e-28	5.2286e-34	3.24461e-132	5.07216e-164	8.00237e-109	7.95997e-156	5.08716e-74	4.15034e-57	1.05796e-117	1.2098e-172	1.81364e-113	0	6.17547e-196	1.16044e-149	2.13483e-151	8.80194e-133	1.48751e-65	4.86668e-129	4.38903e-200	1.59499e-82	0.106183	0.648679	0.417064	0.949408	0.179841	0.0758478	0.245316
WF_6_post_I_TotalHOA	0.276635	0.0887616	0.120042	0.0845077	0.810898	0.182824	0.00182103	7.01177e-25	8.05012e-16	3.95305e-48	1.46323e-05	6.24944e-19	5.52643e-28	4.08838e-29	1.56406e-29	0.000124733	3.87428e-13	1.22789e-12	4.59677e-13	2.48139e-15	5.41486e-08	3.55509e-26	1.47462e-30	9.24128e-32	4.56941e-120	1.70098e-196	1.43717e-124	3.55434e-185	2.13827e-75	1.77928e-74	2.12543e-127	3.37419e-151	2.08914e-114	6.17547e-196	0	3.99774e-184	1.26683e-207	7.90403e-135	6.61065e-84	1.24158e-144	5.15335e-176	9.21581e-84	0.0360122	0.327746	0.694729	0.726658	0.110524	0.0651585	0.423659
WF_6_post_I_Third	0.0646155	0.0530228	0.105828	0.0706735	0.46077	0.0964601	0.000116898	8.38522e-27	5.94108e-17	2.64731e-51	2.70195e-05	5.82605e-23	9.93877e-29	5.98852e-29	9.18305e-32	0.00011452	7.31974e-15	3.81611e-14	4.97669e-15	3.04311e-16	1.70911e-09	2.73575e-27	4.71145e-30	1.36833e-22	2.01193e-107	2.43894e-136	3.60235e-132	1.38496e-114	2.06115e-81	7.50594e-72	4.55388e-90	2.23709e-105	1.10856e-103	1.16044e-149	3.99774e-184	0	6.05464e-120	5.36002e-178	7.23667e-90	9.07251e-105	6.80684e-120	3.01817e-64	0.117807	0.150471	0.869773	0.263012	0.0179358	0.00669424	0.500311
WF_6_post_I_Fourth	0.719547	0.263982	0.290676	0.175976	0.710178	0.429863	0.00631859	8.07947e-21	3.99734e-13	6.90076e-41	1.83649e-05	8.09064e-14	3.57804e-23	1.44983e-26	8.81352e-27	0.000615332	3.13223e-09	1.02419e-08	4.5452e-10	1.37925e-11	4.70489e-05	1.9269e-20	3.84826e-27	4.42902e-36	8.36837e-108	5.53992e-174	2.84626e-99	3.70671e-225	1.7017e-63	4.80653e-72	1.06558e-132	1.04181e-141	8.17085e-100	2.13483e-151	1.26683e-207	6.05464e-120	0	8.17784e-96	2.68506e-76	1.15469e-140	1.28911e-161	4.34939e-85	0.0169103	0.550836	0.455531	0.694122	0.409643	0.278368	0.366134
WF_6_post_I_Trefoil	0.0221958	0.0884385	0.095198	0.0931395	0.271704	0.121543	1.56483e-08	1.15544e-23	3.32157e-14	2.32928e-53	0.000108197	1.3374e-19	4.44735e-29	4.37977e-30	1.96049e-31	0.00220721	5.75824e-13	2.0082e-12	3.43555e-13	1.41292e-15	1.53395e-07	4.01324e-28	6.03593e-30	7.60747e-22	2.43758e-118	3.36873e-120	7.62504e-129	1.16349e-97	4.81839e-108	6.6987e-46	5.55776e-90	1.87454e-96	4.95777e-94	8.80194e-133	7.90403e-135	5.36002e-178	8.17784e-96	0	3.34819e-53	6.94462e-102	6.84751e-105	2.38141e-60	0.201686	0.216857	0.54684	0.172746	0.00603164	0.00278972	0.457601
WF_6_post_I_Coma	0.444241	0.162438	0.581042	0.196822	0.810771	0.163426	0.57381	1.58634e-18	5.84472e-13	2.05817e-26	0.000179565	5.81709e-16	2.24481e-16	2.79856e-17	1.31555e-19	0.000245252	4.11402e-09	3.08194e-08	9.07927e-11	5.4842e-09	3.37929e-06	9.97473e-14	1.42641e-17	1.27699e-14	2.27585e-47	1.39346e-64	2.04256e-57	2.06759e-65	2.6892e-30	8.65186e-124	6.53936e-48	2.27594e-53	7.77424e-51	1.48751e-65	6.61065e-84	7.23667e-90	2.68506e-76	3.34819e-53	0	4.11727e-55	6.81127e-62	1.18007e-34	0.0361721	0.0744016	0.790552	0.70511	0.228971	0.0870896	0.642418
WF_6_post_I_Tetrafoil	0.602696	0.305555	0.246882	0.0233964	0.518055	0.0937167	0.00403213	1.84983e-18	2.90674e-12	4.37754e-34	1.1073e-05	1.86723e-12	8.75684e-22	2.85696e-22	6.19088e-23	0.0161373	3.41526e-06	6.60429e-06	3.60566e-07	2.09485e-08	0.00468054	5.17959e-18	1.90699e-21	4.48069e-32	4.62185e-96	2.21462e-148	4.12332e-102	2.07968e-142	2.35199e-76	5.69368e-54	1.84165e-217	1.34799e-120	8.37775e-83	4.86668e-129	1.24158e-144	9.07251e-105	1.15469e-140	6.94462e-102	4.11727e-55	0	2.52228e-130	7.54209e-70	0.0117865	0.266876	0.520728	0.832021	0.27142	0.278587	0.644676
WF_6_post_I_2ndAstig	0.213321	0.0908624	0.220056	0.107849	0.594881	0.17071	0.000371635	1.76637e-20	4.68785e-13	1.08845e-42	0.000143469	3.49333e-16	2.81212e-22	2.21994e-29	1.94808e-28	0.000630742	3.62069e-09	3.89831e-09	4.17176e-08	1.36048e-11	1.41949e-05	4.32126e-21	2.14475e-25	3.11888e-40	7.37719e-123	1.52302e-156	2.61084e-96	9.40279e-162	9.53965e-65	6.42453e-57	1.54183e-122	1.74184e-250	2.02298e-90	4.38903e-200	5.15335e-176	6.80684e-120	1.28911e-161	6.84751e-105	6.81127e-62	2.52228e-130	0	6.58478e-76	0.0287604	0.724955	0.563391	0.73556	0.442568	0.208901	0.368267
WF_6_post_I_Spherical	0.806606	0.0145385	0.151945	0.0683136	0.340765	0.278966	0.154593	1.50788e-18	7.88338e-11	6.95786e-46	7.21883e-05	3.66092e-10	2.83203e-27	8.27364e-25	3.863e-28	1.46051e-06	3.87977e-16	6.40764e-17	3.00525e-12	1.6958e-17	1.22901e-11	3.15565e-26	2.82623e-34	8.67799e-40	1.10752e-64	1.68204e-104	1.32858e-74	2.47096e-106	1.71064e-54	9.16227e-42	1.41918e-77	2.69476e-85	1.61087e-134	1.59499e-82	9.21581e-84	3.01817e-64	4.34939e-85	2.38141e-60	1.18007e-34	7.54209e-70	6.58478e-76	0	0.478827	0.641401	0.0926766	0.88018	0.135776	0.120093	0.169673
C_63_post	0.00687713	0.000923847	0.0165526	0.335892	0.00013565	0.25926	0.687827	0.0263721	0.00815056	0.942198	0.0156125	0.104711	0.4272	0.654074	0.841207	0.948588	0.184911	0.130969	0.298042	0.173767	0.165662	0.118894	0.222201	0.263459	0.144219	0.0295861	0.0353133	0.0263375	0.06253	0.00626964	0.0133787	0.0286396	0.487055	0.106183	0.0360122	0.117807	0.0169103	0.201686	0.0361721	0.0117865	0.0287604	0.478827	0	9.45819e-37	2.97828e-35	1.00421e-21	3.24814e-16	1.89871e-10	7.49438e-13
C_40_post	7.81507e-06	1.20601e-06	0.0268368	0.226874	0.00139587	0.0267025	0.372756	0.0769864	0.0333012	0.693975	0.0749867	0.0530929	0.528783	0.477559	0.807254	0.95673	0.0790397	0.0500879	0.230451	0.196543	0.0245147	0.154604	0.494353	0.899304	0.592312	0.34383	0.0611363	0.639593	0.0552751	0.0586176	0.449143	0.758127	0.939642	0.648679	0.327746	0.150471	0.550836	0.216857	0.0744016	0.266876	0.724955	0.641401	9.45819e-37	0	7.80593e-60	2.13456e-48	4.13673e-31	7.84419e-29	3.23049e-22
C_25_post	7.09485e-09	3.26499e-06	0.250797	0.531445	0.000143424	0.0576467	0.00565496	0.972625	0.784039	0.17116	0.656438	0.697589	0.443452	0.530994	0.324972	0.923635	0.138686	0.0954614	0.342906	0.177769	0.0980448	0.249869	0.180556	0.659532	0.852979	0.683428	0.564899	0.419286	0.228064	0.96843	0.403113	0.546485	0.17857	0.417064	0.694729	0.869773	0.455531	0.54684	0.790552	0.520728	0.563391	0.0926766	2.97828e-35	7.80593e-60	0	1.29511e-65	1.8296e-42	4.25604e-29	1.91088e-17
C_16_post	1.6792e-09	4.76933e-13	0.00118922	0.358752	1.11177e-05	0.000131663	0.122405	0.0415883	0.0345196	0.535082	0.112621	0.0183506	0.0773703	0.450156	0.286778	0.0854776	5.15563e-07	1.24614e-07	0.000208199	4.39756e-06	1.66646e-07	0.000130037	0.023394	0.0436899	0.565143	0.724235	0.103831	0.796767	0.0550042	0.427275	0.724316	0.802149	0.903615	0.949408	0.726658	0.263012	0.694122	0.172746	0.70511	0.832021	0.73556	0.88018	1.00421e-21	2.13456e-48	1.29511e-65	0	1.6625e-75	5.91116e-42	7.40021e-19
C_10_post	8.57227e-11	7.45322e-13	0.00427654	0.223541	0.000323199	2.28109e-06	0.0955042	0.0281205	0.0597319	0.0522126	0.446472	0.00102754	0.0138133	0.0859192	0.159464	0.0738687	1.80468e-06	3.87044e-07	0.000375891	7.51937e-06	6.32772e-07	5.57406e-05	0.00061531	0.920597	0.209488	0.0880974	0.0040218	0.285556	0.00341567	0.058443	0.356387	0.352554	0.169164	0.179841	0.110524	0.0179358	0.409643	0.00603164	0.228971	0.27142	0.442568	0.135776	3.24814e-16	4.13673e-31	1.8296e-42	1.6625e-75	0	9.27331e-51	1.0304e-09
C_07_post	4.69751e-07	6.09044e-09	0.0829854	0.915393	0.0280596	0.0486031	0.000110012	0.00905231	0.0182194	0.0318765	0.214366	0.00199345	0.0126412	0.0557869	0.124289	0.196892	0.000113461	0.000100088	0.000465395	0.000355389	0.000332095	0.000256509	0.000932655	0.611965	0.0196905	0.0513924	0.00170357	0.19126	0.00120724	0.0426492	0.290879	0.153125	0.090668	0.0758478	0.0651585	0.00669424	0.278368	0.00278972	0.0870896	0.278587	0.208901	0.120093	1.89871e-10	7.84419e-29	4.25604e-29	5.91116e-42	9.27331e-51	0	1.59809e-07
G_63_post	0.00110103	0.0356613	0.418391	0.764227	0.00249345	0.282696	0.750907	0.00527867	0.000711842	0.377114	0.000162274	0.188274	0.443193	0.445677	0.0446742	0.000180101	0.186191	0.200045	0.227764	0.152441	0.3823	0.171996	0.422635	0.331705	0.510325	0.683877	0.557855	0.336744	0.345655	0.620052	0.672613	0.380974	0.126373	0.245316	0.423659	0.500311	0.366134	0.457601	0.642418	0.644676	0.368267	0.169673	7.49438e-13	3.23049e-22	1.91088e-17	7.40021e-19	1.0304e-09	1.59809e-07	0
G_40_post	1.27759e-07	0.000581449	0.100845	0.458816	0.00016411	0.250796	0.275213	0.0113034	0.00511418	0.916212	0.00458744	0.0770095	0.304883	0.532339	0.787535	0.0524699	0.036423	0.0318613	0.075461	0.0747165	0.0379713	0.0380371	0.541732	0.217571	0.695649	0.655038	0.160273	0.931088	0.0789158	0.205278	0.812662	0.929748	0.495411	0.88149	0.97495	0.82801	0.868857	0.738257	0.942202	0.830797	0.993616	0.45773	3.2271e-19	9.84842e-32	1.01109e-30	4.38883e-31	2.76058e-20	2.22783e-15	3.4586e-96
G_25_post	7.70199e-07	7.56582e-07	0.257027	0.835931	0.0015515	0.191035	0.0387212	0.00108813	0.000110595	0.617776	1.62987e-06	0.453928	0.0424832	0.0200568	0.407451	0.00172107	0.0010012	0.000753211	0.00687713	0.00478089	0.00169194	0.00187594	0.393054	0.0489521	0.812745	0.995594	0.124877	0.411436	0.021173	0.649281	0.706097	0.500239	0.320455	0.340794	0.597427	0.965505	0.310406	0.863356	0.639672	0.555636	0.392688	0.291875	1.5431e-18	9.64359e-34	1.3562e-39	5.39101e-46	1.05438e-27	1.19336e-19	3.09801e-44
G_16_post	2.93259e-06	3.11051e-06	0.18454	0.324353	0.000600934	0.107569	0.0491037	0.0347777	0.0154991	0.903741	0.00184334	0.580612	0.218661	0.220364	0.871952	0.0385525	0.00768387	0.0102904	0.00722179	0.0289906	0.01835	0.0252383	0.233847	0.00895729	0.964623	0.831857	0.286691	0.420974	0.0752444	0.662663	0.554267	0.343158	0.336402	0.34491	0.563755	0.911641	0.36424	0.94039	0.883874	0.503099	0.297887	0.261855	1.2186e-19	1.0147e-36	3.12429e-41	5.44098e-51	6.19866e-31	2.03988e-26	4.6319e-48
G_10_post	7.66946e-08	3.20481e-10	0.0062329	0.785929	8.83952e-06	0.000461109	0.0339121	0.0868962	0.0398598	0.707664	0.0232551	0.348748	0.149746	0.334403	0.433036	0.0821147	0.00374528	0.00421315	0.00505894	0.0261139	0.00492812	0.00475496	0.224169	0.0107488	0.71624	0.617683	0.468588	0.256274	0.22092	0.869695	0.451121	0.380997	0.142019	0.223016	0.418192	0.714602	0.20898	0.890826	0.508309	0.427049	0.273051	0.191031	4.87216e-21	2.57699e-37	1.55911e-46	2.2819e-65	2.98826e-44	6.425e-41	2.88584e-21
G_07_post	1.02343e-06	4.67944e-06	0.0219058	0.766597	0.00217215	0.0877115	0.00602544	0.141786	0.185675	0.296509	0.244453	0.157276	0.105594	0.635329	0.446841	0.479491	0.00223746	0.00199431	0.00853592	0.00615578	0.00371208	0.00559342	0.0449621	0.164175	0.628658	0.791947	0.131957	0.796987	0.0368795	0.47001	0.75675	0.708368	0.644123	0.781264	0.926977	0.567462	0.639751	0.278018	0.980911	0.673538	0.546739	0.775957	1.77665e-14	2.3042e-32	2.30985e-35	2.05437e-39	1.86104e-33	8.59779e-61	6.16083e-09
General_Health_post	0.603743	0.00528496	0.228649	0.683328	0.0482081	0.0473869	0.492507	0.329559	0.297536	0.700127	0.518819	0.131436	0.0805444	0.613069	0.441978	0.470346	0.563296	0.890231	0.100158	0.366491	0.66831	0.249005	0.430545	0.00294356	0.592677	0.15155	0.0563325	0.298501	0.0866408	0.0760855	0.0803124	0.168252	0.692454	0.459535	0.307078	0.3903	0.332565	0.280007	0.703335	0.0339658	0.188938	0.319565	0.86809	0.0983171	0.525966	0.774723	0.962006	0.29047	0.900525
General_Vision_post	0.00106962	0.296033	0.00657852	0.482795	0.0590711	0.0912653	0.506547	0.831145	0.583645	0.538109	0.783904	0.309299	0.810816	0.111261	0.00130696	0.00808588	0.0478414	0.0176334	0.230411	0.303046	0.0012199	0.520917	0.0215057	0.00255017	0.835116	0.199382	0.474859	0.135665	0.904714	0.352644	0.0728089	0.181418	0.382215	0.831359	0.398483	0.937792	0.125479	0.723428	0.927321	0.160611	0.258974	0.0405398	0.285278	0.0288737	0.0820469	0.0160862	0.0793524	0.0373619	0.265713
Peripheral_Vision_post	0.763528	0.13797	0.0149755	0.141579	0.272334	0.149122	0.0153951	0.233603	0.251136	0.977436	0.346765	0.571997	0.580629	0.0269154	0.183735	0.012753	0.00707669	0.0172969	0.00127865	0.099538	0.0119749	0.584558	0.372137	1.03889e-10	0.027552	0.0160756	0.109339	0.00567175	0.385312	0.01699	0.110606	0.00505893	0.0340705	0.0577398	0.0195884	0.130639	0.00183026	0.17346	0.17249	0.123628	0.00502867	0.00336246	0.507201	0.125385	0.370076	0.00130021	0.00924275	0.674751	0.437876
Ocular_Pain_post	0.735651	0.0200662	0.793963	0.128346	0.788368	0.0210328	0.0594721	0.67516	0.18114	0.0214883	0.167053	0.391626	0.597115	0.0176957	0.617221	0.0668146	0.0390606	0.0129459	0.224803	0.137594	0.00758043	0.0682205	0.0564552	0.0669983	0.0447499	0.000250814	0.000773423	0.0002936	0.0642418	7.41749e-06	7.18959e-05	0.00101697	0.0450355	0.00590415	6.95851e-05	0.00108124	4.87592e-05	0.0209966	4.18342e-05	9.07839e-06	0.000393861	0.0103315	0.00372159	0.00180158	0.0164651	0.000121467	0.000210084	0.0317082	0.459958
Color_Vision_post	0.340261	0.288841	0.0372651	0.291078	0.680783	0.198947	0.258777	0.0068815	0.00635184	0.155414	0.355305	1.22789e-07	0.734538	0.00231639	0.19754	0.851239	0.0431945	0.0328238	0.105276	0.0525403	0.0335255	0.306811	0.0321996	0.916106	0.0100955	0.0103325	0.00720055	0.02066	0.607879	9.93057e-06	0.183857	0.00371575	0.00118034	8.18895e-06	4.18443e-07	3.82886e-10	0.000166408	9.20114e-07	2.35575e-12	0.00102335	3.44101e-05	0.876965	0.692136	0.810014	0.595103	0.71875	0.762876	0.869245	0.328217
Role_Limitation_post	0.774957	0.0414993	0.0130906	0.915188	0.101932	0.986531	0.388286	0.929727	0.84229	0.778147	0.573228	0.842875	0.94831	0.256023	0.233278	0.647851	0.957464	0.976466	0.886295	0.663762	0.848344	0.652334	0.0607877	0.0191002	0.12042	0.0915063	0.195751	0.0649966	0.837002	0.0634954	0.431736	0.130646	0.00164183	0.0701734	0.0225023	0.0404493	0.0179716	0.157574	0.0149657	0.212593	0.0677112	0.00134825	0.132058	0.633852	0.198806	0.118494	0.325882	0.320781	0.0232574
Mental_Health_post	0.412981	0.0523606	0.00914041	0.165302	0.829824	0.00950339	0.854215	0.00479238	0.00203395	0.577848	0.0474085	0.0182646	0.319162	0.0072099	0.0608892	0.0108241	0.0479174	0.0865256	0.0163091	0.136825	0.234432	0.0341138	2.29388e-05	0.526508	0.641164	0.082249	0.0215214	0.145717	0.127317	0.0340192	0.233634	0.2954	0.0150951	0.395041	0.0998588	0.108256	0.0929169	0.257563	0.0862567	0.130427	0.278965	0.00179393	0.284085	0.348872	0.342239	0.431323	0.955428	0.332475	0.419818
Social_Function_post	0.827267	0.14219	0.0025561	0.824903	0.43413	0.389277	0.00675593	0.802991	0.875622	0.505346	0.720569	0.820152	0.0894814	0.0106473	0.00477237	0.410931	0.0140037	0.00496983	0.0877181	0.142311	0.000272559	0.216463	0.0302445	6.21029e-05	0.370462	0.3989	0.79993	0.262526	0.858604	0.434903	0.537653	0.252754	0.480996	0.749352	0.44867	0.925513	0.121887	0.804492	0.996041	0.557454	0.262506	0.0919846	0.191041	0.0998077	0.271926	0.00194407	0.00504983	0.108514	0.323364
Dependence_post	0.3758	0.00062688	0.247053	0.105621	0.191504	0.00127851	0.805299	0.123754	0.0775744	0.747242	0.413756	0.0400197	0.182481	0.00897083	0.0171702	0.0191843	0.0123376	0.032682	0.00218564	0.151258	0.0404991	0.0176265	0.000544774	0.595654	0.240101	0.659221	0.284493	0.902515	0.836627	0.11022	0.750635	0.92052	0.786705	0.756896	0.600936	0.608695	0.65247	0.920909	0.340604	0.393728	0.870197	0.175173	0.644138	0.763195	0.906787	0.479002	0.0561215	0.0961397	0.493633
Near_Vision_post	0.202927	0.791723	0.00528315	0.988535	0.131145	0.863933	0.970427	0.759629	0.911249	0.731607	0.726296	0.792611	0.268303	0.0185676	0.260027	0.712121	0.943739	0.919328	0.94624	0.618087	0.644103	0.965851	0.0032894	0.0110102	0.736156	0.303697	0.385653	0.23693	0.923371	0.14634	0.75836	0.531004	0.0160798	0.373108	0.247509	0.255175	0.170872	0.404238	0.210841	0.556965	0.411596	0.0115885	0.0143	0.00631802	0.0133923	0.000360357	0.0174782	0.243865	0.0270029
Driving_General_post	0.81591	0.19318	0.511933	0.346695	0.489763	0.672962	0.0321103	0.618407	0.546476	0.765344	0.478732	0.0505969	0.692647	0.159062	0.123479	0.012957	0.568332	0.560408	0.620367	0.451099	0.67867	0.854661	0.393923	0.543096	0.954076	0.586737	0.953607	0.358872	0.875693	0.485231	0.300589	0.643548	0.968462	0.81435	0.906133	0.463488	0.750306	0.220677	0.645362	0.758055	0.920464	0.392354	0.113585	0.752879	0.573174	0.821958	0.858066	0.0900324	0.92937
Distance_Vision_post	0.915252	0.0847667	0.000613341	0.451231	0.736129	0.687891	0.025252	0.973608	0.981995	0.609736	0.897212	0.780146	0.29287	0.0271199	0.0104336	0.263331	0.656575	0.643363	0.730423	0.997871	0.26869	0.889093	0.0038035	0.0018921	0.692376	0.557609	0.474639	0.559646	0.624581	0.234566	0.754204	0.678711	0.911939	0.544587	0.991441	0.605817	0.486289	0.730422	0.393901	0.828014	0.818475	0.223885	0.650426	0.685347	0.620515	0.304073	0.773447	0.731899	0.973919
25-item_post	0.625104	0.0361455	0.0026397	0.773264	0.719151	0.198993	0.373783	0.315492	0.179182	0.500751	0.600499	0.12737	0.628481	0.0709194	0.0290746	0.599434	0.900348	0.917551	0.865379	0.864717	0.775679	0.521655	0.00555895	0.00135622	0.419046	0.0599122	0.0731975	0.058772	0.416418	0.0138408	0.160815	0.0895753	0.0635707	0.271284	0.0482317	0.126853	0.0195021	0.257765	0.113468	0.0639999	0.0617683	0.0139928	0.572796	0.773186	0.810624	0.253031	0.513337	0.856982	0.471556
Driving_Daytime_post	0.49144	0.981967	0.389039	0.955357	0.0051734	0.115926	0.0394225	0.969784	0.934011	0.560554	0.146802	0.144349	0.611813	0.0450351	0.00118307	0.584686	0.0434631	0.0442213	0.106726	0.107263	0.0417603	0.496215	0.773124	0.0380852	0.925327	0.745152	0.753151	0.596983	0.232759	0.899438	0.743931	0.923978	0.437323	0.902102	0.728647	0.831852	0.781373	0.889462	0.799867	0.955653	0.736975	0.424054	0.170617	0.596364	0.345567	0.28384	0.968852	0.395587	0.780801
Driving_Nighttime_post	0.0335448	0.630011	0.266951	0.608315	0.000590314	0.102271	0.00654087	0.190321	0.140043	0.815378	0.0787217	0.872842	0.0683998	0.16388	0.706521	0.00589482	0.691086	0.603488	0.895131	0.33751	0.820557	0.780666	0.942812	0.181301	0.167145	0.0660874	0.172783	0.0416795	0.736714	0.0361342	0.107396	0.121476	0.0362424	0.0825734	0.0992776	0.221238	0.0558733	0.911218	0.0176884	0.327878	0.17598	0.0107036	0.372156	0.176404	0.00042177	0.142854	0.255754	0.432523	0.223619
Driving_Adverse_Conditions_post	0.543907	0.270928	0.803294	0.307749	0.00614715	0.364124	0.00492329	0.355378	0.418148	0.519432	0.652123	0.0379762	0.717497	0.0219974	0.813585	0.0547231	0.995386	0.995836	0.955718	0.976031	0.981095	0.357986	0.193124	0.811633	0.786912	0.879699	0.809315	0.678464	0.47016	0.515192	0.720342	0.79467	0.664525	0.876223	0.677261	0.354332	0.971627	0.0905734	0.647381	0.741609	0.565761	0.176286	0.755007	0.245741	0.0325076	0.228165	0.335274	0.165766	0.525641
Spectacle Dependence_Distance_post	0.106143	0.561763	0.44143	0.280336	0.0283059	0.99034	0.000109729	0.00876438	0.00413224	0.127466	0.0570231	0.0112856	0.00595604	0.835215	0.0147217	0.0187591	0.0030879	0.000218305	0.153296	0.00127623	0.00210222	0.0216354	0.00530917	0.0038761	0.00148701	5.30486e-08	2.18728e-06	4.08005e-08	0.00130101	3.31652e-06	3.54525e-08	2.99824e-07	3.13918e-07	1.42361e-06	3.55059e-07	1.16152e-05	3.07479e-07	0.000563885	2.81921e-05	6.58148e-08	7.45186e-07	1.47293e-07	0.360959	0.420448	0.0961818	0.602407	0.660546	0.983791	0.768709
Spectacle Dependence_Intermediate_post	0.339866	0.863512	0.722737	0.600893	0.00945412	0.477988	0.000169547	0.706598	0.704694	0.604771	0.759453	0.978426	0.0260105	0.196771	0.887117	0.000662372	0.016481	0.0166113	0.0225831	0.025616	0.0550689	0.318921	0.384235	0.431819	0.878981	0.380359	0.391898	0.362477	0.655944	0.0201587	0.481908	0.876912	0.160316	0.32298	0.248557	0.201995	0.294385	0.826778	0.0189476	0.541377	0.753378	0.159472	0.44263	0.595781	0.000403246	0.788498	0.880438	0.38192	0.188337
Spectacle Dependence_Near_post	0.0377758	0.174506	0.95435	0.248555	0.249401	0.857212	0.0404813	0.280614	0.413853	0.281275	0.647819	0.275144	0.584711	0.123466	0.63638	0.550676	0.0156727	0.0149223	0.0242126	0.0104142	0.075464	0.663432	0.485591	0.00250521	0.155758	0.0795106	0.136423	0.07558	0.0210109	0.840795	0.0181449	0.0360149	0.649588	0.440374	0.303413	0.712003	0.123973	0.228006	0.32378	0.0331144	0.0733349	0.162873	0.68848	0.143863	0.715148	0.017166	0.0115211	0.116508	0.882557
[truncated: 24 more columns]

## Sheet: Supplemetal Table 3(C
Supplemental Table 3 (C) Sample size for calculatiing correlation coefficients for ZMB00
	UDVA_post	CDVA_post	UIVA_post	CIVA_post	UNVA_post	CNVA_post	WF_4_post_O_Astigmatism	WF_4_post_O_TotalHOA	WF_4_post_O_Third	WF_4_post_O_Fourth	WF_4_post_O_Trefoil	WF_4_post_O_Coma	WF_4_post_O_Tetrafoil	WF_4_post_O_2ndAstig	WF_4_post_O_Spherical	WF_4_post_I_Astigmatism	WF_4_post_I_TotalHOA	WF_4_post_I_Third	WF_4_post_I_Fourth	WF_4_post_I_Trefoil	WF_4_post_I_Coma	WF_4_post_I_Tetrafoil	WF_4_post_I_2ndAstig	WF_4_post_I_Spherical	WF_6_post_O_Astigmatism	WF_6_post_O_TotalHOA	WF_6_post_O_Third	WF_6_post_O_Fourth	WF_6_post_O_Trefoil	WF_6_post_O_Coma	WF_6_post_O_Tetrafoil	WF_6_post_O_2ndAstig	WF_6_post_O_Spherical	WF_6_post_I_Astigmatism	WF_6_post_I_TotalHOA	WF_6_post_I_Third	WF_6_post_I_Fourth	WF_6_post_I_Trefoil	WF_6_post_I_Coma	WF_6_post_I_Tetrafoil	WF_6_post_I_2ndAstig	WF_6_post_I_Spherical	C_6.3_post	C_4.0_post	C_2.5_post	C_1.6_post	C_1.0_post	C_0.7_post	G_6.3_post
UDVA_post	281	281	222	224	281	281	281	281	281	281	281	281	281	281	281	281	281	281	281	281	281	281	281	281	281	281	281	281	281	281	281	281	281	281	281	281	281	281	281	281	281	281	279	279	279	279	279	278	279
CDVA_post	281	281	222	224	281	281	281	281	281	281	281	281	281	281	281	281	281	281	281	281	281	281	281	281	281	281	281	281	281	281	281	281	281	281	281	281	281	281	281	281	281	281	279	279	279	279	279	278	279
UIVA_post	222	222	222	222	222	222	222	222	222	222	222	222	222	222	222	222	222	222	222	222	222	222	222	222	222	222	222	222	222	222	222	222	222	222	222	222	222	222	222	222	222	222	220	220	220	220	220	219	220
CIVA_post	224	224	222	224	224	224	224	224	224	224	224	224	224	224	224	224	224	224	224	224	224	224	224	224	224	224	224	224	224	224	224	224	224	224	224	224	224	224	224	224	224	224	222	222	222	222	222	221	222
UNVA_post	281	281	222	224	281	281	281	281	281	281	281	281	281	281	281	281	281	281	281	281	281	281	281	281	281	281	281	281	281	281	281	281	281	281	281	281	281	281	281	281	281	281	279	279	279	279	279	278	279
CNVA_post	281	281	222	224	281	281	281	281	281	281	281	281	281	281	281	281	281	281	281	281	281	281	281	281	281	281	281	281	281	281	281	281	281	281	281	281	281	281	281	281	281	281	279	279	279	279	279	278	279
WF_4_post_O_Astigmatism	281	281	222	224	281	281	281	281	281	281	281	281	281	281	281	281	281	281	281	281	281	281	281	281	281	281	281	281	281	281	281	281	281	281	281	281	281	281	281	281	281	281	279	279	279	279	279	278	279
WF_4_post_O_TotalHOA	281	281	222	224	281	281	281	281	281	281	281	281	281	281	281	281	281	281	281	281	281	281	281	281	281	281	281	281	281	281	281	281	281	281	281	281	281	281	281	281	281	281	279	279	279	279	279	278	279
WF_4_post_O_Third	281	281	222	224	281	281	281	281	281	281	281	281	281	281	281	281	281	281	281	281	281	281	281	281	281	281	281	281	281	281	281	281	281	281	281	281	281	281	281	281	281	281	279	279	279	279	279	278	279
WF_4_post_O_Fourth	281	281	222	224	281	281	281	281	281	281	281	281	281	281	281	281	281	281	281	281	281	281	281	281	281	281	281	281	281	281	281	281	281	281	281	281	281	281	281	281	281	281	279	279	279	279	279	278	279
WF_4_post_O_Trefoil	281	281	222	224	281	281	281	281	281	281	281	281	281	281	281	281	281	281	281	281	281	281	281	281	281	281	281	281	281	281	281	281	281	281	281	281	281	281	281	281	281	281	279	279	279	279	279	278	279
WF_4_post_O_Coma	281	281	222	224	281	281	281	281	281	281	281	281	281	281	281	281	281	281	281	281	281	281	281	281	281	281	281	281	281	281	281	281	281	281	281	281	281	281	281	281	281	281	279	279	279	279	279	278	279
WF_4_post_O_Tetrafoil	281	281	222	224	281	281	281	281	281	281	281	281	281	281	281	281	281	281	281	281	281	281	281	281	281	281	281	281	281	281	281	281	281	281	281	281	281	281	281	281	281	281	279	279	279	279	279	278	279
WF_4_post_O_2ndAstig	281	281	222	224	281	281	281	281	281	281	281	281	281	281	281	281	281	281	281	281	281	281	281	281	281	281	281	281	281	281	281	281	281	281	281	281	281	281	281	281	281	281	279	279	279	279	279	278	279
WF_4_post_O_Spherical	281	281	222	224	281	281	281	281	281	281	281	281	281	281	281	281	281	281	281	281	281	281	281	281	281	281	281	281	281	281	281	281	281	281	281	281	281	281	281	281	281	281	279	279	279	279	279	278	279
WF_4_post_I_Astigmatism	281	281	222	224	281	281	281	281	281	281	281	281	281	281	281	281	281	281	281	281	281	281	281	281	281	281	281	281	281	281	281	281	281	281	281	281	281	281	281	281	281	281	279	279	279	279	279	278	279
WF_4_post_I_TotalHOA	281	281	222	224	281	281	281	281	281	281	281	281	281	281	281	281	281	281	281	281	281	281	281	281	281	281	281	281	281	281	281	281	281	281	281	281	281	281	281	281	281	281	279	279	279	279	279	278	279
WF_4_post_I_Third	281	281	222	224	281	281	281	281	281	281	281	281	281	281	281	281	281	281	281	281	281	281	281	281	281	281	281	281	281	281	281	281	281	281	281	281	281	281	281	281	281	281	279	279	279	279	279	278	279
WF_4_post_I_Fourth	281	281	222	224	281	281	281	281	281	281	281	281	281	281	281	281	281	281	281	281	281	281	281	281	281	281	281	281	281	281	281	281	281	281	281	281	281	281	281	281	281	281	279	279	279	279	279	278	279
WF_4_post_I_Trefoil	281	281	222	224	281	281	281	281	281	281	281	281	281	281	281	281	281	281	281	281	281	281	281	281	281	281	281	281	281	281	281	281	281	281	281	281	281	281	281	281	281	281	279	279	279	279	279	278	279
WF_4_post_I_Coma	281	281	222	224	281	281	281	281	281	281	281	281	281	281	281	281	281	281	281	281	281	281	281	281	281	281	281	281	281	281	281	281	281	281	281	281	281	281	281	281	281	281	279	279	279	279	279	278	279
WF_4_post_I_Tetrafoil	281	281	222	224	281	281	281	281	281	281	281	281	281	281	281	281	281	281	281	281	281	281	281	281	281	281	281	281	281	281	281	281	281	281	281	281	281	281	281	281	281	281	279	279	279	279	279	278	279
WF_4_post_I_2ndAstig	281	281	222	224	281	281	281	281	281	281	281	281	281	281	281	281	281	281	281	281	281	281	281	281	281	281	281	281	281	281	281	281	281	281	281	281	281	281	281	281	281	281	279	279	279	279	279	278	279
WF_4_post_I_Spherical	281	281	222	224	281	281	281	281	281	281	281	281	281	281	281	281	281	281	281	281	281	281	281	281	281	281	281	281	281	281	281	281	281	281	281	281	281	281	281	281	281	281	279	279	279	279	279	278	279
WF_6_post_O_Astigmatism	281	281	222	224	281	281	281	281	281	281	281	281	281	281	281	281	281	281	281	281	281	281	281	281	281	281	281	281	281	281	281	281	281	281	281	281	281	281	281	281	281	281	279	279	279	279	279	278	279
WF_6_post_O_TotalHOA	281	281	222	224	281	281	281	281	281	281	281	281	281	281	281	281	281	281	281	281	281	281	281	281	281	281	281	281	281	281	281	281	281	281	281	281	281	281	281	281	281	281	279	279	279	279	279	278	279
WF_6_post_O_Third	281	281	222	224	281	281	281	281	281	281	281	281	281	281	281	281	281	281	281	281	281	281	281	281	281	281	281	281	281	281	281	281	281	281	281	281	281	281	281	281	281	281	279	279	279	279	279	278	279
WF_6_post_O_Fourth	281	281	222	224	281	281	281	281	281	281	281	281	281	281	281	281	281	281	281	281	281	281	281	281	281	281	281	281	281	281	281	281	281	281	281	281	281	281	281	281	281	281	279	279	279	279	279	278	279
WF_6_post_O_Trefoil	281	281	222	224	281	281	281	281	281	281	281	281	281	281	281	281	281	281	281	281	281	281	281	281	281	281	281	281	281	281	281	281	281	281	281	281	281	281	281	281	281	281	279	279	279	279	279	278	279
WF_6_post_O_Coma	281	281	222	224	281	281	281	281	281	281	281	281	281	281	281	281	281	281	281	281	281	281	281	281	281	281	281	281	281	281	281	281	281	281	281	281	281	281	281	281	281	281	279	279	279	279	279	278	279
WF_6_post_O_Tetrafoil	281	281	222	224	281	281	281	281	281	281	281	281	281	281	281	281	281	281	281	281	281	281	281	281	281	281	281	281	281	281	281	281	281	281	281	281	281	281	281	281	281	281	279	279	279	279	279	278	279
WF_6_post_O_2ndAstig	281	281	222	224	281	281	281	281	281	281	281	281	281	281	281	281	281	281	281	281	281	281	281	281	281	281	281	281	281	281	281	281	281	281	281	281	281	281	281	281	281	281	279	279	279	279	279	278	279
WF_6_post_O_Spherical	281	281	222	224	281	281	281	281	281	281	281	281	281	281	281	281	281	281	281	281	281	281	281	281	281	281	281	281	281	281	281	281	281	281	281	281	281	281	281	281	281	281	279	279	279	279	279	278	279
WF_6_post_I_Astigmatism	281	281	222	224	281	281	281	281	281	281	281	281	281	281	281	281	281	281	281	281	281	281	281	281	281	281	281	281	281	281	281	281	281	281	281	281	281	281	281	281	281	281	279	279	279	279	279	278	279
WF_6_post_I_TotalHOA	281	281	222	224	281	281	281	281	281	281	281	281	281	281	281	281	281	281	281	281	281	281	281	281	281	281	281	281	281	281	281	281	281	281	281	281	281	281	281	281	281	281	279	279	279	279	279	278	279
WF_6_post_I_Third	281	281	222	224	281	281	281	281	281	281	281	281	281	281	281	281	281	281	281	281	281	281	281	281	281	281	281	281	281	281	281	281	281	281	281	281	281	281	281	281	281	281	279	279	279	279	279	278	279
WF_6_post_I_Fourth	281	281	222	224	281	281	281	281	281	281	281	281	281	281	281	281	281	281	281	281	281	281	281	281	281	281	281	281	281	281	281	281	281	281	281	281	281	281	281	281	281	281	279	279	279	279	279	278	279
WF_6_post_I_Trefoil	281	281	222	224	281	281	281	281	281	281	281	281	281	281	281	281	281	281	281	281	281	281	281	281	281	281	281	281	281	281	281	281	281	281	281	281	281	281	281	281	281	281	279	279	279	279	279	278	279
WF_6_post_I_Coma	281	281	222	224	281	281	281	281	281	281	281	281	281	281	281	281	281	281	281	281	281	281	281	281	281	281	281	281	281	281	281	281	281	281	281	281	281	281	281	281	281	281	279	279	279	279	279	278	279
WF_6_post_I_Tetrafoil	281	281	222	224	281	281	281	281	281	281	281	281	281	281	281	281	281	281	281	281	281	281	281	281	281	281	281	281	281	281	281	281	281	281	281	281	281	281	281	281	281	281	279	279	279	279	279	278	279
WF_6_post_I_2ndAstig	281	281	222	224	281	281	281	281	281	281	281	281	281	281	281	281	281	281	281	281	281	281	281	281	281	281	281	281	281	281	281	281	281	281	281	281	281	281	281	281	281	281	279	279	279	279	279	278	279
WF_6_post_I_Spherical	281	281	222	224	281	281	281	281	281	281	281	281	281	281	281	281	281	281	281	281	281	281	281	281	281	281	281	281	281	281	281	281	281	281	281	281	281	281	281	281	281	281	279	279	279	279	279	278	279
C_6.3_post	279	279	220	222	279	279	279	279	279	279	279	279	279	279	279	279	279	279	279	279	279	279	279	279	279	279	279	279	279	279	279	279	279	279	279	279	279	279	279	279	279	279	279	279	279	279	279	278	279
C_4.0_post	279	279	220	222	279	279	279	279	279	279	279	279	279	279	279	279	279	279	279	279	279	279	279	279	279	279	279	279	279	279	279	279	279	279	279	279	279	279	279	279	279	279	279	279	279	279	279	278	279
C_2.5_post	279	279	220	222	279	279	279	279	279	279	279	279	279	279	279	279	279	279	279	279	279	279	279	279	279	279	279	279	279	279	279	279	279	279	279	279	279	279	279	279	279	279	279	279	279	279	279	278	279
C_1.6_post	279	279	220	222	279	279	279	279	279	279	279	279	279	279	279	279	279	279	279	279	279	279	279	279	279	279	279	279	279	279	279	279	279	279	279	279	279	279	279	279	279	279	279	279	279	279	279	278	279
C_1.0_post	279	279	220	222	279	279	279	279	279	279	279	279	279	279	279	279	279	279	279	279	279	279	279	279	279	279	279	279	279	279	279	279	279	279	279	279	279	279	279	279	279	279	279	279	279	279	279	278	279
C_0.7_post	278	278	219	221	278	278	278	278	278	278	278	278	278	278	278	278	278	278	278	278	278	278	278	278	278	278	278	278	278	278	278	278	278	278	278	278	278	278	278	278	278	278	278	278	278	278	278	278	278
G_6.3_post	279	279	220	222	279	279	279	279	279	279	279	279	279	279	279	279	279	279	279	279	279	279	279	279	279	279	279	279	279	279	279	279	279	279	279	279	279	279	279	279	279	279	279	279	279	279	279	278	279
G_4.0_post	279	279	220	222	279	279	279	279	279	279	279	279	279	279	279	279	279	279	279	279	279	279	279	279	279	279	279	279	279	279	279	279	279	279	279	279	279	279	279	279	279	279	279	279	279	279	279	278	279
G_2.5_post	279	279	220	222	279	279	279	279	279	279	279	279	279	279	279	279	279	279	279	279	279	279	279	279	279	279	279	279	279	279	279	279	279	279	279	279	279	279	279	279	279	279	279	279	279	279	279	278	279
G_1.6_post	279	279	220	222	279	279	279	279	279	279	279	279	279	279	279	279	279	279	279	279	279	279	279	279	279	279	279	279	279	279	279	279	279	279	279	279	279	279	279	279	279	279	279	279	279	279	279	278	279
G_1.0_post	279	279	220	222	279	279	279	279	279	279	279	279	279	279	279	279	279	279	279	279	279	279	279	279	279	279	279	279	279	279	279	279	279	279	279	279	279	279	279	279	279	279	279	279	279	279	279	278	279
G_0.7_post	279	279	220	222	279	279	279	279	279	279	279	279	279	279	279	279	279	279	279	279	279	279	279	279	279	279	279	279	279	279	279	279	279	279	279	279	279	279	279	279	279	279	279	279	279	279	279	278	279
General_Health_post	186	186	145	147	186	186	186	186	186	186	186	186	186	186	186	186	186	186	186	186	186	186	186	186	186	186	186	186	186	186	186	186	186	186	186	186	186	186	186	186	186	186	186	186	186	186	186	186	186
General_Vision_post	186	186	145	147	186	186	186	186	186	186	186	186	186	186	186	186	186	186	186	186	186	186	186	186	186	186	186	186	186	186	186	186	186	186	186	186	186	186	186	186	186	186	186	186	186	186	186	186	186
Peripheral_Vision_post	186	186	145	147	186	186	186	186	186	186	186	186	186	186	186	186	186	186	186	186	186	186	186	186	186	186	186	186	186	186	186	186	186	186	186	186	186	186	186	186	186	186	186	186	186	186	186	186	186
Ocular_Pain_post	186	186	145	147	186	186	186	186	186	186	186	186	186	186	186	186	186	186	186	186	186	186	186	186	186	186	186	186	186	186	186	186	186	186	186	186	186	186	186	186	186	186	186	186	186	186	186	186	186
Color_Vision_post	186	186	145	147	186	186	186	186	186	186	186	186	186	186	186	186	186	186	186	186	186	186	186	186	186	186	186	186	186	186	186	186	186	186	186	186	186	186	186	186	186	186	186	186	186	186	186	186	186
Role_Limitation_post	186	186	145	147	186	186	186	186	186	186	186	186	186	186	186	186	186	186	186	186	186	186	186	186	186	186	186	186	186	186	186	186	186	186	186	186	186	186	186	186	186	186	186	186	186	186	186	186	186
Mental_Health_post	186	186	145	147	186	186	186	186	186	186	186	186	186	186	186	186	186	186	186	186	186	186	186	186	186	186	186	186	186	186	186	186	186	186	186	186	186	186	186	186	186	186	186	186	186	186	186	186	186
Social_Function_post	186	186	145	147	186	186	186	186	186	186	186	186	186	186	186	186	186	186	186	186	186	186	186	186	186	186	186	186	186	186	186	186	186	186	186	186	186	186	186	186	186	186	186	186	186	186	186	186	186
Dependence_post	186	186	145	147	186	186	186	186	186	186	186	186	186	186	186	186	186	186	186	186	186	186	186	186	186	186	186	186	186	186	186	186	186	186	186	186	186	186	186	186	186	186	186	186	186	186	186	186	186
Near_Vision_post	186	186	145	147	186	186	186	186	186	186	186	186	186	186	186	186	186	186	186	186	186	186	186	186	186	186	186	186	186	186	186	186	186	186	186	186	186	186	186	186	186	186	186	186	186	186	186	186	186
Driving_General_post	150	150	119	121	150	150	150	150	150	150	150	150	150	150	150	150	150	150	150	150	150	150	150	150	150	150	150	150	150	150	150	150	150	150	150	150	150	150	150	150	150	150	150	150	150	150	150	150	150
Distance_Vision_post	186	186	145	147	186	186	186	186	186	186	186	186	186	186	186	186	186	186	186	186	186	186	186	186	186	186	186	186	186	186	186	186	186	186	186	186	186	186	186	186	186	186	186	186	186	186	186	186	186
25-item_post	186	186	145	147	186	186	186	186	186	186	186	186	186	186	186	186	186	186	186	186	186	186	186	186	186	186	186	186	186	186	186	186	186	186	186	186	186	186	186	186	186	186	186	186	186	186	186	186	186
Driving_Daytime_post	134	134	103	105	134	134	134	134	134	134	134	134	134	134	134	134	134	134	134	134	134	134	134	134	134	134	134	134	134	134	134	134	134	134	134	134	134	134	134	134	134	134	134	134	134	134	134	134	134
Driving_Nighttime_post	134	134	105	107	134	134	134	134	134	134	134	134	134	134	134	134	134	134	134	134	134	134	134	134	134	134	134	134	134	134	134	134	134	134	134	134	134	134	134	134	134	134	134	134	134	134	134	134	134
Driving_Adverse_Conditions_post	136	136	109	111	136	136	136	136	136	136	136	136	136	136	136	136	136	136	136	136	136	136	136	136	136	136	136	136	136	136	136	136	136	136	136	136	136	136	136	136	136	136	136	136	136	136	136	136	136
Spectacle Dependence_Distance_post	180	180	141	143	180	180	180	180	180	180	180	180	180	180	180	180	180	180	180	180	180	180	180	180	180	180	180	180	180	180	180	180	180	180	180	180	180	180	180	180	180	180	180	180	180	180	180	180	180
Spectacle Dependence_Intermediate_post	180	180	141	143	180	180	180	180	180	180	180	180	180	180	180	180	180	180	180	180	180	180	180	180	180	180	180	180	180	180	180	180	180	180	180	180	180	180	180	180	180	180	180	180	180	180	180	180	180
Spectacle Dependence_Near_post	182	182	143	145	182	182	182	182	182	182	182	182	182	182	182	182	182	182	182	182	182	182	182	182	182	182	182	182	182	182	182	182	182	182	182	182	182	182	182	182	182	182	182	182	182	182	182	182	182
[truncated: 24 more columns]
