# Supplementary material for: Comparative visual performance of diffractive bifocal and rotationally asymmetric refractive intraocular lenses
Source: Sci Rep. 2022 Nov 12;12:19394. doi: 10.1038/s41598-022-24123-7 (PMC9653499; doi:10.1038/s41598-022-24123-7)
Supplement: Supplementary file 5 — Supplementary Table S4. [file 41598_2022_24123_MOESM5_ESM.xlsx]

## Sheet: Supplemetal Table 4(A) 
Supplemental Table 4(A) Correlation coefficients for LS313
	UDVA_post	CDVA_post	UIVA_post	CIVA_post	UNVA_post	CNVA_post	WF_4_post_O_Astigmatism	WF_4_post_O_TotalHOA	WF_4_post_O_Third	WF_4_post_O_Fourth	WF_4_post_O_Trefoil	WF_4_post_O_Coma	WF_4_post_O_Tetrafoil	WF_4_post_O_2ndAstig	WF_4_post_O_Spherical	WF_4_post_I_Astigmatism	WF_4_post_I_TotalHOA	WF_4_post_I_Third	WF_4_post_I_Fourth	WF_4_post_I_Trefoil	WF_4_post_I_Coma	WF_4_post_I_Tetrafoil	WF_4_post_I_2ndAstig	WF_4_post_I_Spherical	WF_6_post_O_Astigmatism	WF_6_post_O_TotalHOA	WF_6_post_O_Third	WF_6_post_O_Fourth	WF_6_post_O_Trefoil	WF_6_post_O_Coma	WF_6_post_O_Tetrafoil	WF_6_post_O_2ndAstig	WF_6_post_O_Spherical	WF_6_post_I_Astigmatism	WF_6_post_I_TotalHOA	WF_6_post_I_Third	WF_6_post_I_Fourth	WF_6_post_I_Trefoil	WF_6_post_I_Coma	WF_6_post_I_Tetrafoil	WF_6_post_I_2ndAstig	WF_6_post_I_Spherical	C_63_post	C_40_post	C_25_post	C_16_post	C_10_post	C_07_post	G_63_post
UDVA_post	1	0.677519	0.298989	0.490937	0.235753	0.31339	-0.58854	0.242002	0.226977	0.185188	0.080498	0.278417	0.0877851	0.280916	0.0179529	-0.0331082	0.203934	0.220158	0.192097	0.210735	0.183417	0.181421	0.126027	-0.0169275	-0.28223	0.188929	0.284658	0.14547	0.265345	0.192745	0.122741	0.150848	0.10224	-0.139689	0.183298	0.244148	0.156273	0.241456	0.177344	0.123255	0.148176	0.10735	0.125679	0.242151	0.254788	0.26101	0.316372	0.251581	0.262221
CDVA_post	0.677519	1	0.390571	0.676656	0.293447	0.372044	-0.227197	0.304392	0.297402	0.204726	0.17903	0.297403	0.164577	0.22146	0.0278055	-0.0255791	0.232256	0.252188	0.222043	0.267204	0.168497	0.195118	0.237774	0.0392932	-0.180869	0.184661	0.261418	0.147762	0.193819	0.294828	0.108171	0.141215	0.114674	-0.165014	0.191537	0.240521	0.166806	0.202934	0.262061	0.114251	0.145069	0.132376	0.189179	0.317306	0.269642	0.322466	0.373664	0.314153	0.325045
UIVA_post	0.298989	0.390571	1	0.330167	0.641152	0.200436	-0.0719072	0.13799	0.130093	0.0891478	0.0321002	0.20049	0.0257667	0.0714679	0.109708	0.0393497	0.107832	0.119858	0.12398	0.0967882	0.144978	0.104536	0.0654511	-0.0101562	-0.107828	0.14268	0.180421	0.124888	0.142901	0.218249	0.122588	0.108973	0.0259593	-0.139742	0.165395	0.166252	0.165003	0.157765	0.158461	0.154962	0.132268	0.0232018	0.131326	0.307073	0.211819	0.170837	0.174743	0.25138	0.139382
CIVA_post	0.490937	0.676656	0.330167	1	0.266497	0.529452	-0.168193	0.244166	0.241319	0.163081	0.0606251	0.319143	0.0839234	0.184524	0.111862	0.0660402	0.166198	0.169966	0.151323	0.156554	0.172955	0.129306	0.129379	0.0772053	-0.257308	0.275279	0.296531	0.252872	0.183385	0.32112	0.24057	0.232387	0.167685	-0.238477	0.280157	0.302443	0.266754	0.229992	0.301336	0.244802	0.23519	0.162072	0.157478	0.165462	0.0917126	0.198824	0.279394	0.284721	0.232331
UNVA_post	0.235753	0.293447	0.641152	0.266497	1	0.265695	0.0033378	-0.105664	-0.0946274	-0.145856	-0.0354279	-0.129683	-0.244439	-0.177757	0.160146	0.186433	-0.165366	-0.168592	-0.117219	-0.218685	-0.0581699	-0.187192	-0.150881	-0.0745211	0.00200956	0.00838245	0.0418396	0.00404715	0.0612817	-0.027429	0.00294219	-0.0711214	-0.014137	0.0236717	-0.00566414	0.000200795	0.015268	-0.0221902	-0.0391101	0.0182493	-0.0528416	-0.0616244	0.18722	0.263821	0.219033	0.150831	0.0314682	0.00869628	0.0801966
CNVA_post	0.31339	0.372044	0.200436	0.529452	0.265695	1	-0.0960355	0.0853263	0.111089	-0.0216685	0.0959947	0.0659582	-0.0224337	-0.0203887	0.0172013	0.0369004	0.0223891	0.0301315	-0.0354945	0.0374307	0.0340566	-0.02808	0.00499611	-0.0755918	-0.0683173	0.0447448	0.0907733	0.0235433	0.0887547	0.0587794	0.0318819	0.00199372	-0.00420728	-0.0225253	0.0368352	0.0664038	0.0287518	0.0446635	0.0616339	0.026362	0.00639316	0.0145962	0.207635	0.1961	0.0819969	0.212771	0.271672	0.24475	0.153524
WF_4_post_O_Astigmatism	-0.58854	-0.227197	-0.0719072	-0.168193	0.0033378	-0.0960355	1	-0.222193	-0.20615	-0.194181	-0.101995	-0.251017	-0.165265	-0.281116	0.032945	0.0937401	-0.178458	-0.182895	-0.190511	-0.19961	-0.141155	-0.258532	-0.104891	-0.0468679	0.42302	-0.255072	-0.391286	-0.18739	-0.454653	-0.170196	-0.217609	-0.220995	-0.123391	0.184506	-0.254197	-0.322829	-0.206605	-0.414462	-0.134224	-0.23662	-0.220362	-0.14344	-0.125415	-0.151964	-0.224936	-0.233042	-0.302572	-0.242208	-0.194943
WF_4_post_O_TotalHOA	0.242002	0.304392	0.13799	0.244166	-0.105664	0.0853263	-0.222193	1	0.980753	0.678538	0.726166	0.772094	0.628224	0.636186	0.165551	-0.39944	0.72696	0.712557	0.682174	0.751115	0.506915	0.697496	0.627685	0.13964	-0.579471	0.633418	0.689686	0.57833	0.627253	0.572937	0.567598	0.637309	0.461538	-0.592451	0.586218	0.560098	0.572768	0.532828	0.461302	0.535735	0.609826	0.487356	0.165525	0.111651	0.0577855	0.116741	0.291108	0.360367	0.361583
WF_4_post_O_Third	0.226977	0.297402	0.130093	0.241319	-0.0946274	0.111089	-0.20615	0.980753	1	0.529407	0.774353	0.750426	0.515735	0.53166	0.0778605	-0.369405	0.660459	0.659014	0.590225	0.70015	0.466523	0.603798	0.535704	0.0742193	-0.496964	0.534755	0.601794	0.47695	0.545513	0.513978	0.481204	0.540069	0.353399	-0.487186	0.481383	0.453068	0.472272	0.41573	0.394756	0.451491	0.510141	0.382502	0.169293	0.102431	0.0418382	0.100522	0.261198	0.326347	0.368046
WF_4_post_O_Fourth	0.185188	0.204726	0.0891478	0.163081	-0.145856	-0.0216685	-0.194181	0.678538	0.529407	1	0.278879	0.543377	0.834207	0.789959	0.435051	-0.308992	0.696747	0.651871	0.738745	0.686002	0.432205	0.771106	0.74449	0.317628	-0.649698	0.730902	0.711938	0.709465	0.689648	0.521548	0.6592	0.757729	0.702428	-0.75786	0.72352	0.700642	0.695546	0.761755	0.480807	0.636358	0.744466	0.705669	0.120692	0.140679	0.121077	0.153113	0.298192	0.357461	0.203221
WF_4_post_O_Trefoil	0.080498	0.17903	0.0321002	0.0606251	-0.0354279	0.0959947	-0.101995	0.726166	0.774353	0.278879	1	0.181511	0.340789	0.186965	0.0264082	-0.211442	0.344558	0.336187	0.303218	0.479341	0.106259	0.281074	0.313771	0.0214878	-0.233142	0.2524	0.348764	0.196709	0.397714	0.197914	0.255929	0.237614	0.101173	-0.21635	0.188263	0.159752	0.194818	0.149369	0.126789	0.228924	0.219827	0.144077	0.119956	0.0362571	-0.0235673	-0.0258688	0.0723443	0.154523	0.201459
WF_4_post_O_Coma	0.278417	0.297403	0.20049	0.319143	-0.129683	0.0659582	-0.251017	0.772094	0.750426	0.543377	0.181511	1	0.47712	0.627775	0.0787568	-0.349289	0.664187	0.670046	0.593145	0.596847	0.609067	0.650327	0.497199	0.10549	-0.511442	0.5561	0.589375	0.513373	0.45314	0.613236	0.469114	0.576407	0.405314	-0.523597	0.547854	0.555454	0.516128	0.521725	0.49268	0.460779	0.555812	0.411004	0.137131	0.139642	0.10597	0.194641	0.357328	0.372888	0.362053
WF_4_post_O_Tetrafoil	0.0877851	0.164577	0.0257667	0.0839234	-0.244439	-0.0224337	-0.165265	0.628224	0.515735	0.834207	0.340789	0.47712	1	0.584572	0.0640656	-0.478939	0.740891	0.688594	0.776046	0.711603	0.469538	0.865325	0.701235	0.278058	-0.523553	0.59293	0.619142	0.552523	0.566714	0.478352	0.557924	0.597773	0.504214	-0.596027	0.608795	0.59409	0.568591	0.644559	0.415529	0.526864	0.592161	0.595536	0.0900253	0.0756953	0.0740444	0.15174	0.299889	0.427661	0.222225
WF_4_post_O_2ndAstig	0.280916	0.22146	0.0714679	0.184524	-0.177757	-0.0203887	-0.281116	0.636186	0.53166	0.789959	0.186965	0.627775	0.584572	1	0.0176032	-0.239367	0.603665	0.561974	0.693855	0.676521	0.250094	0.625675	0.806846	0.334853	-0.495536	0.579898	0.54537	0.558752	0.470848	0.50547	0.539978	0.631393	0.518264	-0.569172	0.563056	0.523602	0.549268	0.538561	0.42414	0.524466	0.609573	0.538781	0.1666	0.145935	0.197921	0.221704	0.407475	0.3405	0.391831
WF_4_post_O_Spherical	0.0179529	0.0278055	0.109708	0.111862	0.160146	0.0172013	0.032945	0.165551	0.0778605	0.435051	0.0264082	0.0787568	0.0640656	0.0176032	1	0.118775	0.0628648	0.0733073	0.00534148	-0.0429676	0.232507	0.072878	-0.0322694	0.0616905	-0.426779	0.434488	0.394292	0.450263	0.480227	0.140279	0.341992	0.430315	0.528621	-0.49073	0.405897	0.406056	0.403254	0.466849	0.194778	0.344307	0.422149	0.398069	-0.00673817	0.0609568	-0.0473694	-0.0938479	-0.151818	-0.0742406	-0.267728
WF_4_post_I_Astigmatism	-0.0331082	-0.0255791	0.0393497	0.0660402	0.186433	0.0369004	0.0937401	-0.39944	-0.369405	-0.308992	-0.211442	-0.349289	-0.478939	-0.239367	0.118775	1	-0.522434	-0.496472	-0.514868	-0.460775	-0.386318	-0.505004	-0.430025	-0.245616	0.39413	-0.38896	-0.405378	-0.368267	-0.247918	-0.404235	-0.323529	-0.406396	-0.242921	0.408375	-0.426144	-0.437917	-0.402298	-0.346951	-0.413962	-0.294187	-0.427592	-0.336622	0.0337064	0.0130153	0.0521585	-0.0613974	-0.161638	-0.385967	-0.2068
WF_4_post_I_TotalHOA	0.203934	0.232256	0.107832	0.166198	-0.165366	0.0223891	-0.178458	0.72696	0.660459	0.696747	0.344558	0.664187	0.740891	0.603665	0.0628648	-0.522434	1	0.983944	0.904326	0.915346	0.792464	0.898517	0.767585	0.174646	-0.602927	0.660463	0.645832	0.644505	0.550483	0.55452	0.60162	0.636966	0.597288	-0.630676	0.664556	0.617294	0.650616	0.61168	0.483175	0.582661	0.63083	0.65398	0.141871	0.0958312	0.107074	0.233751	0.430701	0.453914	0.409962
WF_4_post_I_Third	0.220158	0.252188	0.119858	0.169966	-0.168592	0.0301315	-0.182895	0.712557	0.659014	0.651871	0.336187	0.670046	0.688594	0.561974	0.0733073	-0.496472	0.983944	1	0.832611	0.91075	0.820332	0.857041	0.710052	0.154678	-0.563268	0.605322	0.590408	0.588332	0.517384	0.51297	0.539557	0.593721	0.573217	-0.589602	0.606734	0.554482	0.590012	0.569147	0.431471	0.526938	0.582053	0.627899	0.139018	0.109125	0.116172	0.247594	0.442073	0.439471	0.399227
WF_4_post_I_Fourth	0.192097	0.222043	0.12398	0.151323	-0.117219	-0.0354945	-0.190511	0.682174	0.590225	0.738745	0.303218	0.593145	0.776046	0.693855	0.00534148	-0.514868	0.904326	0.832611	1	0.842013	0.574895	0.903732	0.862389	0.251988	-0.621596	0.710844	0.684174	0.700908	0.565331	0.59812	0.676622	0.685063	0.606275	-0.662291	0.719026	0.672454	0.715506	0.64359	0.547278	0.650111	0.688161	0.672166	0.153229	0.0963371	0.119215	0.223403	0.39198	0.419197	0.425119
WF_4_post_I_Trefoil	0.210735	0.267204	0.0967882	0.156554	-0.218685	0.0374307	-0.19961	0.751115	0.70015	0.686002	0.479341	0.596847	0.711603	0.676521	-0.0429676	-0.460775	0.915346	0.91075	0.842013	1	0.532448	0.813885	0.840935	0.216059	-0.56404	0.586958	0.566683	0.569477	0.514611	0.484495	0.573013	0.606382	0.519352	-0.604392	0.590504	0.527726	0.578154	0.562968	0.408938	0.557866	0.599603	0.597744	0.148969	0.122122	0.128566	0.243396	0.448342	0.45586	0.437004
WF_4_post_I_Coma	0.183417	0.168497	0.144978	0.172955	-0.0581699	0.0340566	-0.141155	0.506915	0.466523	0.432205	0.106259	0.609067	0.469538	0.250094	0.232507	-0.386318	0.792464	0.820332	0.574895	0.532448	1	0.657267	0.312349	0.0260568	-0.428447	0.486372	0.51136	0.465622	0.399202	0.444705	0.362642	0.417145	0.454759	-0.41852	0.492617	0.488634	0.470778	0.443431	0.379401	0.360422	0.409597	0.467714	0.0924198	0.0706656	0.0774655	0.18163	0.306234	0.321232	0.213434
WF_4_post_I_Tetrafoil	0.181421	0.195118	0.104536	0.129306	-0.187192	-0.02808	-0.258532	0.697496	0.603798	0.771106	0.281074	0.650327	0.865325	0.625675	0.072878	-0.505004	0.898517	0.857041	0.903732	0.813885	0.657267	1	0.76844	0.214642	-0.658989	0.691032	0.689435	0.666825	0.643624	0.534519	0.638941	0.703564	0.586465	-0.671297	0.690552	0.656019	0.670272	0.707618	0.455235	0.607201	0.692368	0.643387	0.0962288	0.053624	0.113939	0.224064	0.386557	0.4355	0.319951
WF_4_post_I_2ndAstig	0.126027	0.237774	0.0654511	0.129379	-0.150881	0.00499611	-0.104891	0.627685	0.535704	0.74449	0.313771	0.497199	0.701235	0.806846	-0.0322694	-0.430025	0.767585	0.710052	0.862389	0.840935	0.312349	0.76844	1	0.36611	-0.57715	0.65523	0.60498	0.644113	0.54261	0.517061	0.629101	0.673789	0.627067	-0.662475	0.652082	0.597062	0.642703	0.613692	0.483676	0.608248	0.671334	0.681579	0.173888	0.156417	0.217311	0.29298	0.44002	0.444409	0.456058
WF_4_post_I_Spherical	-0.0169275	0.0392932	-0.0101562	0.0772053	-0.0745211	-0.0755918	-0.0468679	0.13964	0.0742193	0.317628	0.0214878	0.10549	0.278058	0.334853	0.0616905	-0.245616	0.174646	0.154678	0.251988	0.216059	0.0260568	0.214642	0.36611	1	-0.464772	0.571163	0.468812	0.583534	0.348966	0.487747	0.574266	0.602179	0.523292	-0.574483	0.584761	0.532993	0.583195	0.49151	0.519261	0.588673	0.605475	0.591884	0.0301504	0.0450175	0.0460917	0.00279206	0.0175742	0.0579891	0.139886
WF_6_post_O_Astigmatism	-0.28223	-0.180869	-0.107828	-0.257308	0.00200956	-0.0683173	0.42302	-0.579471	-0.496964	-0.649698	-0.233142	-0.511442	-0.523553	-0.495536	-0.426779	0.39413	-0.602927	-0.563268	-0.621596	-0.56404	-0.428447	-0.658989	-0.57715	-0.464772	1	-0.930767	-0.898337	-0.913011	-0.84878	-0.629995	-0.89044	-0.916373	-0.822973	0.932137	-0.919557	-0.886081	-0.90448	-0.902434	-0.633421	-0.875783	-0.919896	-0.804641	-0.0907324	-0.107086	-0.115239	-0.181586	-0.266946	-0.38314	-0.262864
WF_6_post_O_TotalHOA	0.188929	0.184661	0.14268	0.275279	0.00838245	0.0447448	-0.255072	0.633418	0.534755	0.730902	0.2524	0.5561	0.59293	0.579898	0.434488	-0.38896	0.660463	0.605322	0.710844	0.586958	0.486372	0.691032	0.65523	0.571163	-0.930767	1	0.950708	0.987652	0.842277	0.733862	0.957899	0.944732	0.886249	-0.954198	0.986483	0.940566	0.980309	0.907842	0.716049	0.94768	0.948028	0.878028	0.133427	0.123891	0.107508	0.166508	0.28516	0.368531	0.300457
WF_6_post_O_Third	0.284658	0.261418	0.180421	0.296531	0.0418396	0.0907733	-0.391286	0.689686	0.601794	0.711938	0.348764	0.589375	0.619142	0.54537	0.394292	-0.405378	0.645832	0.590408	0.684174	0.566683	0.51136	0.689435	0.60498	0.468812	-0.898337	0.950708	1	0.898405	0.900705	0.744112	0.879658	0.857664	0.776148	-0.877095	0.933921	0.950521	0.90201	0.915609	0.707904	0.871224	0.866289	0.767448	0.14278	0.154694	0.149984	0.2053	0.323323	0.403751	0.30552
WF_6_post_O_Fourth	0.14547	0.147762	0.124888	0.252872	0.00404715	0.0235433	-0.18739	0.57833	0.47695	0.709465	0.196709	0.513373	0.552523	0.558752	0.450263	-0.368267	0.644505	0.588332	0.700908	0.569477	0.465622	0.666825	0.644113	0.583534	-0.913011	0.987652	0.898405	1	0.781719	0.709605	0.952027	0.946248	0.894971	-0.952222	0.980178	0.911998	0.991569	0.873153	0.705173	0.9424	0.95214	0.886306	0.129904	0.112321	0.091307	0.141668	0.253472	0.338482	0.276362
WF_6_post_O_Trefoil	0.265345	0.193819	0.142901	0.183385	0.0612817	0.0887547	-0.454653	0.627253	0.545513	0.689648	0.397714	0.45314	0.566714	0.470848	0.480227	-0.247918	0.550483	0.517384	0.565331	0.514611	0.399202	0.643624	0.54261	0.348966	-0.84878	0.842277	0.900705	0.781719	1	0.48185	0.804377	0.780266	0.75675	-0.806336	0.787152	0.783764	0.755544	0.893949	0.439935	0.792482	0.771216	0.709307	0.124596	0.134396	0.16617	0.204917	0.303255	0.298921	0.237201
WF_6_post_O_Coma	0.192745	0.294828	0.218249	0.32112	-0.027429	0.0587794	-0.170196	0.572937	0.513978	0.521548	0.197914	0.613236	0.478352	0.50547	0.140279	-0.404235	0.55452	0.51297	0.59812	0.484495	0.444705	0.534519	0.517061	0.487747	-0.629995	0.733862	0.744112	0.709605	0.48185	1	0.635983	0.686793	0.543533	-0.669439	0.755144	0.774995	0.734908	0.608708	0.948901	0.639343	0.707014	0.575938	0.0864544	0.143983	0.131012	0.163516	0.265423	0.335847	0.338722
WF_6_post_O_Tetrafoil	0.122741	0.108171	0.122588	0.24057	0.00294219	0.0318819	-0.217609	0.567598	0.481204	0.6592	0.255929	0.469114	0.557924	0.539978	0.341992	-0.323529	0.60162	0.539557	0.676622	0.573013	0.362642	0.638941	0.629101	0.574266	-0.89044	0.957899	0.879658	0.952027	0.804377	0.635983	1	0.901567	0.853961	-0.919564	0.940646	0.858297	0.94482	0.854266	0.611777	0.992139	0.903234	0.856839	0.127912	0.0990854	0.0826472	0.150782	0.276595	0.333788	0.331943
WF_6_post_O_2ndAstig	0.150848	0.141215	0.108973	0.232387	-0.0711214	0.00199372	-0.220995	0.637309	0.540069	0.757729	0.237614	0.576407	0.597773	0.631393	0.430315	-0.406396	0.636966	0.593721	0.685063	0.606382	0.417145	0.703564	0.673789	0.602179	-0.916373	0.944732	0.857664	0.946248	0.780266	0.686793	0.901567	1	0.839763	-0.97009	0.931182	0.862076	0.930233	0.868319	0.67069	0.883953	0.993725	0.837065	0.10747	0.103953	0.089214	0.127437	0.218273	0.331766	0.257319
WF_6_post_O_Spherical	0.10224	0.114674	0.0259593	0.167685	-0.014137	-0.00420728	-0.123391	0.461538	0.353399	0.702428	0.101173	0.405314	0.504214	0.518264	0.528621	-0.242921	0.597288	0.573217	0.606275	0.519352	0.454759	0.586465	0.627067	0.523292	-0.822973	0.886249	0.776148	0.894971	0.75675	0.543533	0.853961	0.839763	1	-0.877057	0.860847	0.784369	0.853326	0.820365	0.558412	0.851957	0.8289	0.955079	0.141639	0.123071	0.112823	0.162282	0.266587	0.260819	0.250636
WF_6_post_I_Astigmatism	-0.139689	-0.165014	-0.139742	-0.238477	0.0236717	-0.0225253	0.184506	-0.592451	-0.487186	-0.75786	-0.21635	-0.523597	-0.596027	-0.569172	-0.49073	0.408375	-0.630676	-0.589602	-0.662291	-0.604392	-0.41852	-0.671297	-0.662475	-0.574483	0.932137	-0.954198	-0.877095	-0.952222	-0.806336	-0.669439	-0.919564	-0.97009	-0.877057	1	-0.953371	-0.89844	-0.94151	-0.911043	-0.676065	-0.91156	-0.977659	-0.855638	-0.0977567	-0.12305	-0.0808172	-0.139647	-0.245682	-0.355127	-0.250741
WF_6_post_I_TotalHOA	0.183298	0.191537	0.165395	0.280157	-0.00566414	0.0368352	-0.254197	0.586218	0.481383	0.72352	0.188263	0.547854	0.608795	0.563056	0.405897	-0.426144	0.664556	0.606734	0.719026	0.590504	0.492617	0.690552	0.652082	0.584761	-0.919557	0.986483	0.933921	0.980178	0.787152	0.755144	0.940646	0.931182	0.860847	-0.953371	1	0.964536	0.988486	0.915736	0.754018	0.939722	0.946978	0.866903	0.125601	0.134849	0.103795	0.169881	0.289308	0.399594	0.283013
WF_6_post_I_Third	0.244148	0.240521	0.166252	0.302443	0.000200795	0.0664038	-0.322829	0.560098	0.453068	0.700642	0.159752	0.555454	0.59409	0.523602	0.406056	-0.437917	0.617294	0.554482	0.672454	0.527726	0.488634	0.656019	0.597062	0.532993	-0.886081	0.940566	0.950521	0.911998	0.783764	0.774995	0.858297	0.862076	0.784369	-0.89844	0.964536	1	0.925707	0.930673	0.794728	0.860085	0.886716	0.775611	0.121098	0.161473	0.126977	0.186689	0.291278	0.419911	0.251066
WF_6_post_I_Fourth	0.156273	0.166806	0.165003	0.266754	0.015268	0.0287518	-0.206605	0.572768	0.472272	0.695546	0.194818	0.516128	0.568591	0.549268	0.403254	-0.402298	0.650616	0.590012	0.715506	0.578154	0.470778	0.670272	0.642703	0.583195	-0.90448	0.980309	0.90201	0.991569	0.755544	0.734908	0.94482	0.930233	0.853326	-0.94151	0.988486	0.925707	1	0.869129	0.729332	0.940746	0.945799	0.864139	0.126663	0.120617	0.0964542	0.153852	0.268931	0.368629	0.283142
WF_6_post_I_Trefoil	0.241456	0.202934	0.157765	0.229992	-0.0221902	0.0446635	-0.414462	0.532828	0.41573	0.761755	0.149369	0.521725	0.644559	0.538561	0.466849	-0.346951	0.61168	0.569147	0.64359	0.562968	0.443431	0.707618	0.613692	0.49151	-0.902434	0.907842	0.915609	0.873153	0.893949	0.608708	0.854266	0.868319	0.820365	-0.911043	0.915736	0.930673	0.869129	1	0.607736	0.859663	0.880278	0.79715	0.110329	0.155246	0.145194	0.201922	0.312487	0.379844	0.200569
WF_6_post_I_Coma	0.177344	0.262061	0.158461	0.301336	-0.0391101	0.0616339	-0.134224	0.461302	0.394756	0.480807	0.126789	0.49268	0.415529	0.42414	0.194778	-0.413962	0.483175	0.431471	0.547278	0.408938	0.379401	0.455235	0.483676	0.519261	-0.633421	0.716049	0.707904	0.705173	0.439935	0.948901	0.611777	0.67069	0.558412	-0.676065	0.754018	0.794728	0.729332	0.607736	1	0.615902	0.701473	0.573656	0.0836315	0.145214	0.115606	0.144642	0.204248	0.318781	0.273401
WF_6_post_I_Tetrafoil	0.123255	0.114251	0.154962	0.244802	0.0182493	0.026362	-0.23662	0.535735	0.451491	0.636358	0.228924	0.460779	0.526864	0.524466	0.344307	-0.294187	0.582661	0.526938	0.650111	0.557866	0.360422	0.607201	0.608248	0.588673	-0.875783	0.94768	0.871224	0.9424	0.792482	0.639343	0.992139	0.883953	0.851957	-0.91156	0.939722	0.860085	0.940746	0.859663	0.615902	1	0.89195	0.85028	0.136314	0.118238	0.0960844	0.157027	0.283172	0.327253	0.333736
WF_6_post_I_2ndAstig	0.148176	0.145069	0.132268	0.23519	-0.0528416	0.00639316	-0.220362	0.609826	0.510141	0.744466	0.219827	0.555812	0.592161	0.609573	0.422149	-0.427592	0.63083	0.582053	0.688161	0.599603	0.409597	0.692368	0.671334	0.605475	-0.919896	0.948028	0.866289	0.95214	0.771216	0.707014	0.903234	0.993725	0.8289	-0.977659	0.946978	0.886716	0.945799	0.880278	0.701473	0.89195	1	0.82457	0.107804	0.115179	0.0953233	0.134384	0.227776	0.34775	0.262513
WF_6_post_I_Spherical	0.10735	0.132376	0.0232018	0.162072	-0.0616244	0.0145962	-0.14344	0.487356	0.382502	0.705669	0.144077	0.411004	0.595536	0.538781	0.398069	-0.336622	0.65398	0.627899	0.672166	0.597744	0.467714	0.643387	0.681579	0.591884	-0.804641	0.878028	0.767448	0.886306	0.709307	0.575938	0.856839	0.837065	0.955079	-0.855638	0.866903	0.775611	0.864139	0.79715	0.573656	0.85028	0.82457	1	0.132773	0.110559	0.105228	0.178142	0.290501	0.304956	0.255822
C_63_post	0.125679	0.189179	0.131326	0.157478	0.18722	0.207635	-0.125415	0.165525	0.169293	0.120692	0.119956	0.137131	0.0900253	0.1666	-0.00673817	0.0337064	0.141871	0.139018	0.153229	0.148969	0.0924198	0.0962288	0.173888	0.0301504	-0.0907324	0.133427	0.14278	0.129904	0.124596	0.0864544	0.127912	0.10747	0.141639	-0.0977567	0.125601	0.121098	0.126663	0.110329	0.0836315	0.136314	0.107804	0.132773	1	0.793132	0.47926	0.433938	0.346576	0.393146	0.391319
C_40_post	0.242151	0.317306	0.307073	0.165462	0.263821	0.1961	-0.151964	0.111651	0.102431	0.140679	0.0362571	0.139642	0.0756953	0.145935	0.0609568	0.0130153	0.0958312	0.109125	0.0963371	0.122122	0.0706656	0.053624	0.156417	0.0450175	-0.107086	0.123891	0.154694	0.112321	0.134396	0.143983	0.0990854	0.103953	0.123071	-0.12305	0.134849	0.161473	0.120617	0.155246	0.145214	0.118238	0.115179	0.110559	0.793132	1	0.778405	0.733762	0.578189	0.579543	0.517002
C_25_post	0.254788	0.269642	0.211819	0.0917126	0.219033	0.0819969	-0.224936	0.0577855	0.0418382	0.121077	-0.0235673	0.10597	0.0740444	0.197921	-0.0473694	0.0521585	0.107074	0.116172	0.119215	0.128566	0.0774655	0.113939	0.217311	0.0460917	-0.115239	0.107508	0.149984	0.091307	0.16617	0.131012	0.0826472	0.089214	0.112823	-0.0808172	0.103795	0.126977	0.0964542	0.145194	0.115606	0.0960844	0.0953233	0.105228	0.47926	0.778405	1	0.92589	0.680835	0.434013	0.530423
C_16_post	0.26101	0.322466	0.170837	0.198824	0.150831	0.212771	-0.233042	0.116741	0.100522	0.153113	-0.0258688	0.194641	0.15174	0.221704	-0.0938479	-0.0613974	0.233751	0.247594	0.223403	0.243396	0.18163	0.224064	0.29298	0.00279206	-0.181586	0.166508	0.2053	0.141668	0.204917	0.163516	0.150782	0.127437	0.162282	-0.139647	0.169881	0.186689	0.153852	0.201922	0.144642	0.157027	0.134384	0.178142	0.433938	0.733762	0.92589	1	0.854298	0.603274	0.647457
C_10_post	0.316372	0.373664	0.174743	0.279394	0.0314682	0.271672	-0.302572	0.291108	0.261198	0.298192	0.0723443	0.357328	0.299889	0.407475	-0.151818	-0.161638	0.430701	0.442073	0.39198	0.448342	0.306234	0.386557	0.44002	0.0175742	-0.266946	0.28516	0.323323	0.253472	0.303255	0.265423	0.276595	0.218273	0.266587	-0.245682	0.289308	0.291278	0.268931	0.312487	0.204248	0.283172	0.227776	0.290501	0.346576	0.578189	0.680835	0.854298	1	0.714447	0.732781
C_07_post	0.251581	0.314153	0.25138	0.284721	0.00869628	0.24475	-0.242208	0.360367	0.326347	0.357461	0.154523	0.372888	0.427661	0.3405	-0.0742406	-0.385967	0.453914	0.439471	0.419197	0.45586	0.321232	0.4355	0.444409	0.0579891	-0.38314	0.368531	0.403751	0.338482	0.298921	0.335847	0.333788	0.331766	0.260819	-0.355127	0.399594	0.419911	0.368629	0.379844	0.318781	0.327253	0.34775	0.304956	0.393146	0.579543	0.434013	0.603274	0.714447	1	0.540166
G_63_post	0.262221	0.325045	0.139382	0.232331	0.0801966	0.153524	-0.194943	0.361583	0.368046	0.203221	0.201459	0.362053	0.222225	0.391831	-0.267728	-0.2068	0.409962	0.399227	0.425119	0.437004	0.213434	0.319951	0.456058	0.139886	-0.262864	0.300457	0.30552	0.276362	0.237201	0.338722	0.331943	0.257319	0.250636	-0.250741	0.283013	0.251066	0.283142	0.200569	0.273401	0.333736	0.262513	0.255822	0.391319	0.517002	0.530423	0.647457	0.732781	0.540166	1
G_40_post	0.220073	0.301269	0.280242	0.0990734	0.193235	0.0874471	-0.106339	0.272634	0.255791	0.259793	0.164955	0.238136	0.2187	0.264366	0.0223799	-0.0961494	0.268237	0.275113	0.249838	0.305323	0.165895	0.206874	0.283079	0.0632521	-0.189287	0.208022	0.21708	0.197647	0.180902	0.192695	0.207913	0.209529	0.169795	-0.21417	0.211857	0.195956	0.210764	0.187071	0.148123	0.210203	0.213032	0.187572	0.468426	0.799699	0.752699	0.774974	0.746601	0.639154	0.656633
G_25_post	0.293152	0.355131	0.197315	0.211827	0.0720823	0.131666	-0.265722	0.241595	0.228314	0.217721	0.100095	0.275374	0.312809	0.170491	-0.0974726	-0.298852	0.349903	0.365688	0.316464	0.348652	0.281584	0.298924	0.27126	0.116388	-0.268888	0.251907	0.280274	0.227873	0.201936	0.255673	0.241755	0.220801	0.202336	-0.25145	0.292529	0.304912	0.261146	0.287694	0.239742	0.251484	0.239548	0.258891	0.352815	0.659652	0.558904	0.699051	0.69838	0.638516	0.662116
G_16_post	0.234846	0.315613	0.170662	0.206199	-0.027617	0.234164	-0.282137	0.277464	0.247676	0.310154	0.141215	0.266617	0.455947	0.193129	-0.0876145	-0.381385	0.4765	0.493329	0.403533	0.479385	0.382719	0.423018	0.354687	0.0767894	-0.31369	0.303802	0.334668	0.279901	0.268801	0.255438	0.29259	0.24439	0.270676	-0.300742	0.358769	0.360683	0.32172	0.370458	0.231444	0.30705	0.268094	0.354825	0.272067	0.526357	0.437802	0.614921	0.717795	0.69371	0.565582
G_10_post	0.221316	0.283182	0.14219	0.176085	-0.0347484	0.252523	-0.218975	0.36585	0.344456	0.324088	0.229557	0.312268	0.423541	0.277853	-0.0984729	-0.38109	0.495473	0.507148	0.417367	0.489667	0.385749	0.445788	0.403227	0.0156391	-0.297775	0.289406	0.321504	0.266364	0.27971	0.234427	0.260689	0.264356	0.246335	-0.274858	0.308507	0.304719	0.286263	0.306315	0.190182	0.253389	0.2712	0.302211	0.306352	0.513022	0.507125	0.642233	0.742518	0.741944	0.597797
G_07_post	0.244376	0.391455	0.252994	0.298883	0.00602933	0.222015	-0.192141	0.414047	0.378589	0.383816	0.263518	0.344975	0.434949	0.32279	-0.0107115	-0.247731	0.463629	0.46485	0.396208	0.473597	0.358728	0.434318	0.414532	0.0141818	-0.295999	0.304896	0.36009	0.273552	0.2978	0.297513	0.238224	0.264565	0.2224	-0.276393	0.316821	0.341879	0.293112	0.323981	0.239898	0.223443	0.266111	0.277982	0.257601	0.442836	0.414411	0.544288	0.652245	0.787035	0.489328
General_Health_post	0.0445573	-0.10236	-0.0201196	-0.0729304	-0.233317	-0.112685	-0.246642	0.216294	0.179573	0.333358	0.0664127	0.251406	0.347284	0.14222	0.138054	-0.202805	0.216844	0.205471	0.190972	0.186821	0.196025	0.30801	0.0673091	0.046986	-0.181763	0.154233	0.206316	0.145266	0.196789	0.238885	0.0808504	0.239394	0.0230961	-0.192799	0.180269	0.225939	0.161418	0.266586	0.208137	0.0773048	0.247714	0.0445387	-0.0263066	-0.0260107	-0.105462	-0.164992	-0.123293	0.0490719	-0.111542
General_Vision_post	-0.202529	-0.171837	-0.234824	-0.186161	-0.354725	-0.149988	0.0584621	0.0776718	0.0617406	0.162838	0.0665336	0.0327933	0.232729	0.0473723	-0.0332233	-0.36747	0.226467	0.19127	0.250732	0.242917	0.0453909	0.20514	0.219066	0.139851	-0.132193	0.110085	0.0690233	0.148727	-0.0352378	0.205426	0.0855236	0.214425	0.0529299	-0.158583	0.152858	0.154398	0.165594	0.0908296	0.287179	0.075737	0.231534	0.124166	-0.11511	-0.0431969	-0.0831934	-0.16164	-0.266587	-0.00577764	-0.0780849
Peripheral_Vision_post	0.15706	0.00402855	0.0977979	-0.031333	-0.00215822	-0.0190381	-0.174848	-0.0154582	-0.014361	-0.0307383	-0.0106029	0.000546099	-0.139407	0.0979269	-0.037573	0.288487	-0.0924346	-0.085278	-0.0674772	-0.0588293	-0.0676346	-0.0308498	-0.0935556	-0.0166153	0.170293	-0.17148	-0.125335	-0.172525	-0.0358824	-0.12812	-0.229031	-0.103018	-0.21252	0.190631	-0.182181	-0.136788	-0.177003	-0.0758776	-0.141238	-0.230686	-0.121128	-0.208241	-0.0828652	-0.0580086	0.0536781	-0.0316374	-0.0426287	-0.255526	-0.143897
Ocular_Pain_post	0.102609	-0.0600105	0.0356124	-0.0923471	-0.0527582	0.0363716	-0.424083	0.0825444	0.0712294	0.146953	0.113804	0.000789582	0.277049	0.0666514	-0.130427	-0.303659	0.285707	0.284743	0.266381	0.300801	0.183393	0.322505	0.21588	0.120782	-0.361814	0.233541	0.250174	0.239688	0.27676	0.17405	0.23272	0.267691	0.158202	-0.273918	0.271375	0.252309	0.268175	0.317243	0.191506	0.249347	0.299503	0.215878	0.166025	0.16783	0.189575	0.229216	0.253466	0.372811	0.192584
Color_Vision_post	0.0491354	0.135854	0.0818725	-0.0507982	-0.225924	-0.134624	-0.224405	0.0556603	0.0146697	0.243869	-0.0877429	0.193245	0.414126	0.10712	-0.176578	-0.344516	0.21555	0.233556	0.199183	0.218432	0.187938	0.278903	0.183704	0.218216	-0.117308	0.0896567	0.119573	0.0776992	-0.0204296	0.303713	0.0311858	0.127085	0.0767276	-0.176964	0.209659	0.263676	0.140307	0.267002	0.339987	0.0839543	0.174441	0.156222	0.0188836	0.15024	0.0801687	0.101662	0.165042	0.333849	0.113328
Role_Limitation_post	0.16972	0.0158262	0.151916	-0.0278805	0.0636464	-0.0431311	-0.348843	-0.117853	-0.13839	0.00648952	-0.170456	-0.0316269	0.102934	0.0159398	-0.169741	-0.00148052	0.0307205	0.0274635	0.0628099	-0.00894328	0.0954013	0.160973	-0.0103846	-0.0956456	-0.0430334	-0.0620886	0.00176376	-0.0687852	0.0216739	-0.016472	-0.102327	-0.0245162	-0.0967795	0.034995	-0.00988326	0.0355399	-0.0295965	0.104333	-0.0373972	-0.082009	0.00212079	-0.0455045	-0.0808664	0.0141573	0.0825546	0.0811465	0.135689	0.0924295	-0.0422432
Mental_Health_post	0.183336	0.125865	0.184738	-0.000197647	0.100162	0.0222621	-0.278241	0.0636644	0.0454428	0.0934544	-0.0449265	0.120584	0.18046	0.207645	-0.326002	-0.0958948	0.248142	0.219232	0.318637	0.184838	0.191535	0.311756	0.258644	-0.0421771	-0.0520477	0.0476888	0.0956148	0.0438139	0.0764156	0.133901	0.0379822	0.054953	-0.0138495	-0.0116241	0.0757073	0.0853597	0.084936	0.097113	0.11453	0.0546582	0.0750512	0.0640868	0.125193	0.147101	0.247226	0.276693	0.298987	0.189698	0.265253
Social_Function_post	0.0315688	-0.14307	0.14837	-0.134622	0.114734	-0.15476	-0.12607	-0.260667	-0.259682	-0.181058	-0.260563	-0.166261	-0.29895	-0.0141523	-0.0478485	0.356947	-0.216593	-0.22199	-0.144128	-0.202562	-0.210123	-0.122793	-0.164889	-0.0986345	0.183565	-0.213079	-0.242108	-0.181623	-0.132401	-0.184454	-0.203199	-0.139828	-0.18584	0.242477	-0.227835	-0.250277	-0.1874	-0.180769	-0.212165	-0.191526	-0.15447	-0.194825	-0.141489	-0.0397694	0.0877041	0.0183358	-0.0549934	-0.249843	-0.101189
Dependence_post	0.101556	0.037437	0.160859	-0.0516011	-0.0989658	-0.107994	-0.246536	-0.100918	-0.146424	0.120736	-0.24724	0.0614412	0.276561	0.244625	-0.459933	-0.106958	0.167242	0.133301	0.256749	0.141245	0.087989	0.244538	0.233911	0.127602	0.0388964	-0.00179199	0.0155013	-0.00644111	-0.0900436	0.152501	0.0191955	0.00307958	-0.0492785	0.0123595	0.085884	0.111709	0.0582351	0.110976	0.147684	0.0666799	0.0420331	0.0444984	0.121369	0.182209	0.248078	0.246066	0.29794	0.265681	0.23454
Near_Vision_post	0.14014	0.134356	0.19639	-0.0852988	0.0895772	-0.0601618	-0.214727	-0.0746305	-0.0866929	-0.0125124	-0.0728584	-0.0427838	0.0758331	0.0630251	-0.31927	-0.0278829	0.134464	0.130086	0.17751	0.13757	0.0672396	0.187273	0.143469	0.00109089	0.0583307	-0.0949902	-0.0507276	-0.084461	-0.0383622	0.0257068	-0.118641	-0.0733463	-0.118152	0.092407	-0.0443493	-0.0066718	-0.0452661	0.0294308	0.0534314	-0.0953708	-0.043234	-0.0566704	0.0106751	0.0569349	0.180308	0.16281	0.151773	0.072618	0.0554946
Driving_General_post	0.224577	0.225305	0.268209	0.14191	0.284624	0.150294	-0.376881	0.0690959	0.0449064	0.110538	-0.114761	0.199618	0.226137	0.08571	-0.13031	0.0533247	0.147865	0.123861	0.229332	0.0443448	0.194888	0.361264	0.120662	-0.124582	-0.11053	0.0735162	0.196899	0.0485703	0.25766	0.0990476	0.03153	0.0216353	-0.0225584	0.0305172	0.0789038	0.128482	0.0830586	0.200509	0.0591161	0.0429198	0.0289608	0.032391	0.134278	0.0911263	0.276853	0.301633	0.300227	0.132299	0.156689
Distance_Vision_post	0.227835	0.0023091	0.132366	-0.0935042	0.0491536	-0.0678052	-0.347566	-0.139528	-0.158239	-0.0286853	-0.184	-0.0427242	-0.0843959	0.150568	-0.205957	0.230191	-0.0487115	-0.065982	0.0461335	-0.0241616	-0.113844	0.0403126	0.0129146	0.0161369	0.127734	-0.150605	-0.106839	-0.149783	-0.0250921	-0.0903759	-0.163216	-0.0947896	-0.202157	0.190964	-0.138906	-0.0991284	-0.131989	-0.0230133	-0.0898344	-0.142845	-0.0945956	-0.178143	0.0400207	0.0994298	0.237028	0.139087	0.0149774	-0.161541	0.0145347
25-item_post	0.159464	0.00270552	0.134469	-0.125696	-0.0243018	-0.0897359	-0.383623	-0.0457453	-0.0687797	0.0782215	-0.102061	0.0176476	0.142286	0.109431	-0.21099	-0.0127411	0.11758	0.104359	0.168448	0.108441	0.0707261	0.232955	0.10454	0.0074535	-0.0329853	-0.0309574	0.0201384	-0.0257189	0.0577447	0.0531347	-0.0653785	0.0273751	-0.0905179	0.0303945	0.0145631	0.0485477	0.011651	0.120685	0.0546153	-0.0396833	0.04934	-0.0310131	0.026189	0.0978288	0.194579	0.140199	0.109511	0.0628023	0.042013
Driving_Daytime_post	0.150115	-0.0315405	0.0130672	0.10388	0.0696381	0.00419882	-0.21067	-0.0311238	-0.0310515	-0.021458	-0.121723	0.0594206	0.0603577	0.0995486	-0.18096	-0.100162	-0.041895	-0.0625269	0.018862	-0.0472259	-0.0554043	0.00328433	-0.0170594	-0.00335864	-0.0510707	-0.0169495	-0.00812542	-0.0287038	-0.0670468	0.0397335	0.00510768	-0.00390083	-0.0589116	0.0635285	-0.00630933	-0.0437263	0.00208159	-0.0546736	-0.0150352	0.0157662	-0.0113462	0.0040868	-0.0823417	-0.0722734	0.00582771	-0.0574182	-0.164342	0.0812424	-0.088594
Driving_Nighttime_post	0.303048	0.175895	0.353404	0.136659	0.286949	0.198999	-0.508888	-0.0836265	-0.113912	0.0240484	-0.13568	-0.0363244	-0.00961287	0.151501	-0.10894	0.338488	-0.139305	-0.162188	-0.0101288	-0.12451	-0.119102	0.08582	0.0195014	-0.0682461	-0.0552398	0.0164524	0.135045	-0.0251418	0.267245	-0.101184	0.0413757	-0.0888626	-0.0478123	0.123681	0.00473725	0.051687	0.000123572	0.166692	-0.152744	0.0875088	-0.0864287	-0.054113	0.261659	0.262724	0.398017	0.368052	0.310133	0.100368	0.178398
Driving_Adverse_Conditions_post	0.334414	0.383919	0.319527	0.204437	0.135202	0.169533	-0.346767	0.290263	0.243201	0.318302	0.0672171	0.357193	0.393723	0.313587	-0.130227	-0.207694	0.419369	0.394846	0.480079	0.352961	0.315103	0.559184	0.383901	-0.0390251	-0.210234	0.193622	0.30126	0.180066	0.288322	0.237113	0.112181	0.191634	0.0285578	-0.130028	0.222311	0.284434	0.224813	0.315003	0.217322	0.106648	0.205943	0.128238	0.272006	0.346734	0.383394	0.395904	0.379269	0.309564	0.279693
Spectacle Dependence_Distance_post	0.28234	0.0214462	0.166596	-0.181751	0.187469	-0.0565618	-0.200008	-0.207332	-0.184622	-0.251303	-0.133091	-0.147911	-0.252331	-0.0227246	-0.293936	0.29644	-0.271017	-0.266528	-0.225299	-0.209592	-0.253709	-0.197484	-0.196024	-0.269838	0.347844	-0.394867	-0.31525	-0.406442	-0.219241	-0.359323	-0.384188	-0.42076	-0.41447	0.447305	-0.403204	-0.361218	-0.391597	-0.297602	-0.409005	-0.375442	-0.422064	-0.422082	0.0231319	0.0579046	0.243223	0.132546	0.0593374	-0.153528	-0.0573668
Spectacle Dependence_Intermediate_post	0.318233	0.0924519	0.0596977	-0.0906986	-0.0153931	-0.00851206	-0.311642	0.0524972	0.0616146	0.00538589	0.129203	-0.0270623	-0.035497	0.200463	-0.216712	0.109797	0.00247204	0.013318	0.023968	0.0959099	-0.0654666	0.0265655	0.0936978	0.0150798	0.0556394	-0.0734296	-0.0149976	-0.0869899	0.0556291	-0.100122	-0.0854501	-0.0815168	-0.102759	0.138222	-0.099214	-0.0901165	-0.0847302	-0.0372111	-0.149609	-0.078758	-0.0919272	-0.0824241	0.286087	0.247083	0.475942	0.349852	0.228991	-0.00126302	0.137422
Spectacle Dependence_Near_post	0.089514	-0.0616661	0.206118	-0.0842257	0.297301	0.0147308	-0.145721	-0.108585	-0.102065	-0.163003	-0.0992823	-0.0735326	-0.290181	-0.155741	0.285351	0.313262	-0.365781	-0.368407	-0.272906	-0.426944	-0.156093	-0.221905	-0.344111	-0.0585596	0.0979626	-0.0459595	0.0100132	-0.069974	0.146274	-0.147331	-0.0560353	-0.118105	-0.0775245	0.162561	-0.108863	-0.0950618	-0.0915957	-0.0386721	-0.190457	-0.0528985	-0.146287	-0.127718	0.0625054	0.0203152	0.102652	0.0339268	-0.113378	-0.286665	-0.20092
[truncated: 24 more columns]

## Sheet: Supplemetal Table 4(B)
Supplemental Table 4(B). P values for LS313
	UDVA_post	CDVA_post	UIVA_post	CIVA_post	UNVA_post	CNVA_post	WF_4_post_O_Astigmatism	WF_4_post_O_TotalHOA	WF_4_post_O_Third	WF_4_post_O_Fourth	WF_4_post_O_Trefoil	WF_4_post_O_Coma	WF_4_post_O_Tetrafoil	WF_4_post_O_2ndAstig	WF_4_post_O_Spherical	WF_4_post_I_Astigmatism	WF_4_post_I_TotalHOA	WF_4_post_I_Third	WF_4_post_I_Fourth	WF_4_post_I_Trefoil	WF_4_post_I_Coma	WF_4_post_I_Tetrafoil	WF_4_post_I_2ndAstig	WF_4_post_I_Spherical	WF_6_post_O_Astigmatism	WF_6_post_O_TotalHOA	WF_6_post_O_Third	WF_6_post_O_Fourth	WF_6_post_O_Trefoil	WF_6_post_O_Coma	WF_6_post_O_Tetrafoil	WF_6_post_O_2ndAstig	WF_6_post_O_Spherical	WF_6_post_I_Astigmatism	WF_6_post_I_TotalHOA	WF_6_post_I_Third	WF_6_post_I_Fourth	WF_6_post_I_Trefoil	WF_6_post_I_Coma	WF_6_post_I_Tetrafoil	WF_6_post_I_2ndAstig	WF_6_post_I_Spherical	C_63_post	C_40_post	C_25_post	C_16_post	C_10_post	C_07_post	G_63_post
UDVA_post	0	2.23566e-23	0.000100668	2.48994e-11	0.00237389	4.3874e-05	1.15679e-16	0.00179648	0.0034697	0.0175967	0.305526	0.000306384	0.26367	0.000268839	0.819515	0.673854	0.00881252	0.00461597	0.0137309	0.00675738	0.018728	0.0200784	0.107833	0.829662	0.000250857	0.0154001	0.000220543	0.0630871	0.000595087	0.0134101	0.117406	0.053847	0.192674	0.0744291	0.0188067	0.00162976	0.0456888	0.00184123	0.0230996	0.115867	0.0582873	0.171251	0.108817	0.00178442	0.000993261	0.000764769	4.10599e-05	0.00124043	0.000694007
CDVA_post	2.23566e-23	0	2.33653e-07	2.66632e-23	0.000137004	9.32904e-07	0.00343747	7.40909e-05	0.000110027	0.00854774	0.0218057	0.000110021	0.0352156	0.004374	0.723767	0.74509	0.00276605	0.0011232	0.00426926	0.00054257	0.031025	0.0122892	0.00217096	0.617398	0.0204663	0.0179273	0.000721794	0.0590016	0.012892	0.000126951	0.167982	0.0712861	0.143702	0.0347251	0.0140143	0.00192032	0.0327778	0.0091576	0.000699477	0.145196	0.0638257	0.0910809	0.0152625	3.47428e-05	0.000480156	2.693e-05	9.69538e-07	4.67912e-05	2.16983e-05
UIVA_post	0.000100668	2.33653e-07	0	1.57761e-05	2.29437e-20	0.0100715	0.36019	0.0780587	0.0968487	0.256301	0.683241	0.0100507	0.743286	0.36314	0.161984	0.616891	0.169327	0.126336	0.113723	0.217609	0.0639937	0.182819	0.405034	0.897301	0.169341	0.0683703	0.020786	0.11108	0.0679399	0.00499278	0.117867	0.164833	0.741435	0.0743173	0.0343032	0.0333691	0.034738	0.0436349	0.0427043	0.0475589	0.0913478	0.768074	0.0936997	6.34925e-05	0.00647275	0.0292305	0.026146	0.00125206	0.075075
CIVA_post	2.48994e-11	2.66632e-23	1.57761e-05	0	0.000561993	3.12226e-13	0.0313337	0.00162847	0.00185263	0.036936	0.440617	3.11054e-05	0.285336	0.018014	0.153854	0.40081	0.033428	0.0295674	0.0530875	0.0452962	0.0267822	0.0989039	0.098711	0.325797	0.000880591	0.000360402	0.000115499	0.00108759	0.0187494	2.75928e-05	0.00191608	0.00275037	0.0318562	0.00210408	0.000279754	8.28112e-05	0.000554876	0.00305021	8.81817e-05	0.0015819	0.00243335	0.0381362	0.0440239	0.0342294	0.242817	0.0109486	0.000317559	0.000240519	0.00275706
UNVA_post	0.00237389	0.000137004	2.29437e-20	0.000561993	0	0.000584832	0.966166	0.178115	0.228103	0.0623829	0.652444	0.0979145	0.00160832	0.0227774	0.0405181	0.0168371	0.0343349	0.0309292	0.134964	0.00490448	0.459381	0.0163888	0.0537934	0.342949	0.979626	0.915163	0.594766	0.958981	0.435674	0.727358	0.970174	0.365477	0.857415	0.763514	0.942616	0.997964	0.846143	0.777917	0.619038	0.816587	0.501586	0.433107	0.0163719	0.000641593	0.00483489	0.054622	0.690983	0.912544	0.307346
CNVA_post	4.3874e-05	9.32904e-07	0.0100715	3.12226e-13	0.000584832	0	0.221225	0.277331	0.156736	0.783008	0.221422	0.401396	0.775544	0.795533	0.826949	0.638997	0.775979	0.701715	0.651834	0.634184	0.665068	0.721152	0.949374	0.33604	0.384731	0.569413	0.247697	0.764759	0.258412	0.454682	0.68528	0.979786	0.957359	0.774653	0.63959	0.398216	0.714767	0.570116	0.433035	0.737569	0.935246	0.852835	0.00763452	0.0118499	0.296578	0.00639388	0.000470438	0.00169571	0.0496839
WF_4_post_O_Astigmatism	1.15679e-16	0.00343747	0.36019	0.0313337	0.966166	0.221225	0	0.00424274	0.00808925	0.0127217	0.193746	0.00118664	0.0344464	0.000266029	0.675371	0.232514	0.0222378	0.0190738	0.0145461	0.0103906	0.0714076	0.00083025	0.181329	0.551216	1.67048e-08	0.00097994	2.21129e-07	0.0162733	9.62067e-10	0.029345	0.00512513	0.00445906	0.115461	0.018025	0.00102152	2.4861e-05	0.00794727	3.44293e-08	0.0866169	0.00228483	0.00457727	0.0668967	0.109569	0.0520772	0.00378243	0.00275598	9.09973e-05	0.00190087	0.0123689
WF_4_post_O_TotalHOA	0.00179648	7.40909e-05	0.0780587	0.00162847	0.178115	0.277331	0.00424274	0	7.60779e-117	1.81489e-23	3.74393e-28	1.02976e-33	2.16784e-19	5.50539e-20	0.0341312	1.16795e-07	3.06788e-28	1.02108e-26	8.55996e-24	5.04873e-31	4.32584e-12	3.19086e-25	2.3755e-19	0.0745323	4.31831e-16	8.90663e-20	1.75073e-24	5.08187e-16	2.5555e-19	1.08794e-15	2.28009e-15	4.52329e-20	4.96832e-10	6.4716e-17	1.62725e-16	6.30589e-15	1.11396e-15	2.07044e-13	5.08343e-10	1.44832e-13	4.44562e-18	3.64125e-11	0.0341607	0.154637	0.462358	0.137793	0.000171118	2.47171e-06	1.96439e-06
WF_4_post_O_Third	0.0034697	0.000110027	0.0968487	0.00185263	0.228103	0.156736	0.00808925	7.60779e-117	0	3.13902e-13	5.08057e-34	6.12223e-31	1.58217e-12	2.38792e-13	0.321696	1.12843e-06	6.51755e-22	8.58552e-22	9.01626e-17	1.76715e-25	3.05041e-10	1.14686e-17	1.45397e-13	0.344912	1.30045e-11	1.63436e-13	1.56447e-17	1.07179e-10	4.2439e-14	1.9378e-12	6.92351e-11	8.44713e-14	3.45443e-06	3.70697e-11	6.79682e-11	1.11787e-09	1.72098e-10	3.09713e-08	1.68877e-07	1.29697e-09	3.00444e-12	4.31535e-07	0.0302282	0.191839	0.594778	0.201693	0.000787266	2.25344e-05	1.24383e-06
WF_4_post_O_Fourth	0.0175967	0.00854774	0.256301	0.036936	0.0623829	0.783008	0.0127217	1.81489e-23	3.13902e-13	0	0.000299088	5.56813e-14	9.96172e-44	3.04988e-36	5.8381e-09	5.68014e-05	3.76584e-25	3.28016e-21	1.46971e-29	3.83557e-24	7.51451e-09	1.39909e-33	3.14566e-30	3.40785e-05	4.89648e-21	1.13032e-28	1.18134e-26	2.10729e-26	1.7648e-24	8.02517e-13	8.28732e-22	7.66565e-32	1.05857e-25	7.37977e-32	7.231e-28	1.58272e-25	4.90626e-25	2.36212e-32	7.21344e-11	5.34294e-20	3.16682e-30	5.0643e-26	0.123702	0.0723765	0.122498	0.0510226	0.000116193	3.01587e-06	0.00905713
WF_4_post_O_Trefoil	0.305526	0.0218057	0.683241	0.440617	0.652444	0.221422	0.193746	3.74393e-28	5.08057e-34	0.000299088	0	0.0200161	7.99731e-06	0.0165216	0.737126	0.00657042	6.24645e-06	1.07676e-05	7.92336e-05	8.3896e-11	0.175669	0.000266609	4.28956e-05	0.784772	0.00266144	0.00111205	4.72293e-06	0.0115846	1.33892e-07	0.0110749	0.000940697	0.00218639	0.197381	0.00539461	0.0157729	0.0410212	0.012426	0.0562684	0.105704	0.00319328	0.0046794	0.0656817	0.126026	0.644857	0.764526	0.743075	0.360264	0.0496068	0.00968768
WF_4_post_O_Coma	0.000306384	0.000110021	0.0100507	3.11054e-05	0.0979145	0.401396	0.00118664	1.02976e-33	6.12223e-31	5.56813e-14	0.0200161	0	1.05336e-10	2.3394e-19	0.316139	4.55965e-06	3.17858e-22	1.00682e-22	5.83308e-17	3.33739e-17	5.01501e-18	4.36137e-21	1.26759e-11	0.178833	2.59092e-12	1.0734e-14	1.0225e-16	2.07729e-12	1.1103e-09	2.57772e-18	2.35988e-10	6.67767e-16	7.29645e-08	6.29736e-13	3.14458e-14	1.16891e-14	1.51188e-12	7.85916e-13	2.06617e-11	5.34742e-10	1.11502e-14	4.58526e-08	0.079948	0.0745271	0.176854	0.0127835	3.04331e-06	1.02514e-06	1.90085e-06
WF_4_post_O_Tetrafoil	0.26367	0.0352156	0.743286	0.285336	0.00160832	0.775544	0.0344464	2.16784e-19	1.58217e-12	9.96172e-44	7.99731e-06	1.05336e-10	0	2.06901e-16	0.415071	8.74369e-11	8.30301e-30	2.21131e-24	2.97579e-34	1.27829e-26	2.26232e-10	1.8272e-50	1.38524e-25	0.00031215	6.33051e-13	6.02438e-17	9.87284e-19	1.71726e-14	2.57413e-15	9.28646e-11	8.42863e-15	2.89877e-17	5.85256e-12	3.77905e-17	5.23536e-18	5.06183e-17	1.98912e-15	1.2467e-20	3.14942e-08	4.2643e-13	6.75836e-17	4.07028e-17	0.251631	0.335376	0.346053	0.0531644	0.000105742	1.37755e-08	0.00423704
WF_4_post_O_2ndAstig	0.000268839	0.004374	0.36314	0.018014	0.0227774	0.795533	0.000266029	5.50539e-20	2.38792e-13	3.04988e-36	0.0165216	2.3394e-19	2.06901e-16	0	0.822972	0.00202224	1.17073e-17	4.90089e-15	7.10482e-25	2.74038e-23	0.00123897	3.33419e-19	7.19681e-39	1.17267e-05	1.51859e-11	4.06205e-16	4.32229e-14	7.54912e-15	1.98518e-10	5.08713e-12	8.54386e-14	1.26245e-19	1.17955e-12	1.83577e-15	4.23523e-15	6.29422e-13	2.62087e-14	1.01997e-13	1.51746e-08	5.67947e-13	4.62816e-18	9.92335e-14	0.032997	0.0622399	0.0110721	0.0044519	7.38487e-08	9.27086e-06	2.11995e-07
WF_4_post_O_Spherical	0.819515	0.723767	0.161984	0.153854	0.0405181	0.826949	0.675371	0.0341312	0.321696	5.8381e-09	0.737126	0.316139	0.415071	0.822972	0	0.129823	0.423887	0.350889	0.94588	0.584861	0.00273608	0.353725	0.681663	0.432612	1.20813e-08	6.13833e-09	1.75103e-07	1.45528e-09	7.65859e-11	0.0732003	7.3937e-06	8.87437e-09	3.45206e-13	2.54578e-11	6.95976e-08	6.87079e-08	8.61445e-08	2.95382e-10	0.0124447	6.35058e-06	1.79983e-08	1.30186e-07	0.931759	0.438116	0.54696	0.233426	0.0537849	0.347778	0.000528533
WF_4_post_I_Astigmatism	0.673854	0.74509	0.616891	0.40081	0.0168371	0.638997	0.232514	1.16795e-07	1.12843e-06	5.68014e-05	0.00657042	4.55965e-06	8.74369e-11	0.00202224	0.129823	0	7.22762e-13	1.37201e-11	1.74891e-12	5.34976e-10	3.23514e-07	5.3588e-12	9.10276e-09	0.00152407	1.77332e-07	2.64449e-07	7.25877e-08	1.22434e-06	0.00137078	7.96007e-08	2.38183e-05	6.6838e-08	0.00172329	5.68903e-08	1.27643e-08	4.51726e-09	9.30047e-08	5.33067e-06	3.5893e-08	0.000131525	1.12572e-08	1.04712e-05	0.668307	0.868622	0.50714	0.436232	0.0398865	3.92679e-07	0.00788713
WF_4_post_I_TotalHOA	0.00881252	0.00276605	0.169327	0.033428	0.0343349	0.775979	0.0222378	3.06788e-28	6.51755e-22	3.76584e-25	6.24645e-06	3.17858e-22	8.30301e-30	1.17073e-17	0.423887	7.22762e-13	0	3.62171e-123	8.76634e-62	6.85234e-66	1.28851e-36	8.16454e-60	4.11902e-33	0.0253075	1.31294e-17	6.51205e-22	9.90699e-21	1.25885e-20	2.23951e-14	1.32185e-14	1.60708e-17	4.80362e-20	3.12095e-17	1.42757e-19	2.95856e-22	1.33607e-18	4.13581e-21	3.30859e-18	5.6429e-11	2.72957e-16	1.39046e-19	2.2163e-21	0.0699685	0.222214	0.17236	0.00267261	1.05945e-08	1.30743e-09	4.99574e-08
WF_4_post_I_Third	0.00461597	0.0011232	0.126336	0.0295674	0.0309292	0.701715	0.0190738	1.02108e-26	8.58552e-22	3.28016e-21	1.07676e-05	1.00682e-22	2.21131e-24	4.90089e-15	0.350889	1.37201e-11	3.62171e-123	0	2.02032e-43	4.10679e-64	3.6775e-41	1.61865e-48	1.83782e-26	0.0479725	4.11519e-15	9.04192e-18	8.7739e-17	1.19278e-16	1.30679e-12	2.17541e-12	9.00664e-14	5.35025e-17	1.04612e-15	9.88754e-17	7.24688e-18	1.32855e-14	9.30501e-17	1.84219e-15	8.01721e-09	4.22693e-13	2.98031e-16	2.29092e-19	0.0758472	0.164241	0.138509	0.00144004	3.8768e-09	4.89545e-09	1.18786e-07
WF_4_post_I_Fourth	0.0137309	0.00426926	0.113723	0.0530875	0.134964	0.651834	0.0145461	8.55996e-24	9.01626e-17	1.46971e-29	7.92336e-05	5.83308e-17	2.97579e-34	7.10482e-25	0.94588	1.74891e-12	8.76634e-62	2.02032e-43	0	2.80027e-45	8.26535e-16	1.41297e-61	9.25803e-50	0.00113382	6.58663e-19	1.52742e-26	5.63645e-24	1.49109e-25	3.10954e-15	2.74937e-17	2.68472e-23	4.67624e-24	7.78806e-18	4.58491e-22	2.17348e-27	6.2297e-23	5.07101e-27	1.48402e-20	3.38612e-14	4.53836e-21	2.42576e-24	6.59857e-23	0.0501295	0.219771	0.1284	0.00414927	2.4906e-07	2.823e-08	1.39472e-08
WF_4_post_I_Trefoil	0.00675738	0.00054257	0.217609	0.0452962	0.00490448	0.634184	0.0103906	5.04873e-31	1.76715e-25	3.83557e-24	8.3896e-11	3.33739e-17	1.27829e-26	2.74038e-23	0.584861	5.34976e-10	6.85234e-66	4.10679e-64	2.80027e-45	0	2.16889e-13	4.8336e-40	4.63795e-45	0.0054588	3.70656e-15	1.46004e-16	2.58503e-15	1.75999e-15	1.80146e-12	4.91733e-11	1.07643e-15	7.65841e-18	1.03865e-12	1.04553e-17	8.65018e-17	3.84496e-13	5.21115e-16	4.28556e-15	5.43336e-08	8.49368e-15	2.19175e-17	2.91188e-17	0.0569383	0.119281	0.100865	0.00174341	2.19169e-09	1.08918e-09	4.90292e-09
WF_4_post_I_Coma	0.018728	0.031025	0.0639937	0.0267822	0.459381	0.665068	0.0714076	4.32584e-12	3.05041e-10	7.51451e-09	0.175669	5.01501e-18	2.26232e-10	0.00123897	0.00273608	3.23514e-07	1.28851e-36	3.6775e-41	8.26535e-16	2.16889e-13	0	1.19552e-21	4.66582e-05	0.740498	1.04499e-08	4.03876e-11	2.61524e-12	3.33342e-10	1.19023e-07	2.43693e-09	1.82382e-06	2.75055e-08	9.52477e-10	2.44963e-08	2.08032e-11	3.18113e-11	1.99901e-10	2.73896e-09	5.43881e-07	2.13009e-06	5.1474e-08	2.71178e-10	0.239188	0.368565	0.324164	0.02032	7.39575e-05	3.07328e-05	0.00606821
WF_4_post_I_Tetrafoil	0.0200784	0.0122892	0.182819	0.0989039	0.0163888	0.721152	0.00083025	3.19086e-25	1.14686e-17	1.39909e-33	0.000266609	4.36137e-21	1.8272e-50	3.33419e-19	0.353725	5.3588e-12	8.16454e-60	1.61865e-48	1.41297e-61	4.8336e-40	1.19552e-21	0	3.17408e-33	0.00578053	8.62655e-22	1.31056e-24	1.84726e-24	1.90006e-22	1.47506e-20	1.68262e-13	3.39424e-20	8.18426e-26	1.56942e-16	7.84964e-23	1.4532e-24	1.51254e-21	9.62565e-23	3.23387e-26	9.1035e-10	6.73402e-18	9.81749e-25	1.53901e-20	0.220292	0.495264	0.146306	0.00403656	3.75691e-07	6.96292e-09	2.96227e-05
WF_4_post_I_2ndAstig	0.107833	0.00217096	0.405034	0.098711	0.0537934	0.949374	0.181329	2.3755e-19	1.45397e-13	3.14566e-30	4.28956e-05	1.26759e-11	1.38524e-25	7.19681e-39	0.681663	9.10276e-09	4.11902e-33	1.83782e-26	9.25803e-50	4.63795e-45	4.66582e-05	3.17408e-33	0	1.42777e-06	6.00978e-16	1.75412e-21	9.53806e-18	1.3509e-20	6.136e-14	1.35676e-12	1.8678e-19	4.76431e-23	2.63718e-19	4.42564e-22	3.15436e-21	3.22997e-17	1.73982e-20	2.39563e-18	5.35614e-11	5.70836e-18	7.79175e-23	9.68863e-24	0.0259602	0.0454876	0.00518787	0.000147427	4.66109e-09	3.13875e-09	8.41734e-10
WF_4_post_I_Spherical	0.829662	0.617398	0.897301	0.325797	0.342949	0.33604	0.551216	0.0745323	0.344912	3.40785e-05	0.784772	0.178833	0.00031215	1.17267e-05	0.432612	0.00152407	0.0253075	0.0479725	0.00113382	0.0054588	0.740498	0.00578053	1.42777e-06	0	3.62382e-10	1.39333e-15	2.43189e-10	2.40556e-16	4.65935e-06	3.49378e-11	9.03078e-16	1.47406e-17	6.52974e-13	8.75955e-16	2.01277e-16	2.02901e-13	2.52668e-16	2.34229e-11	1.04984e-12	1.13425e-16	8.82799e-18	7.04358e-17	0.701536	0.567061	0.557836	0.971783	0.824339	0.463569	0.0740174
WF_6_post_O_Astigmatism	0.000250857	0.0204663	0.169341	0.000880591	0.979626	0.384731	1.67048e-08	4.31831e-16	1.30045e-11	4.89648e-21	0.00266144	2.59092e-12	6.33051e-13	1.51859e-11	1.20813e-08	1.77332e-07	1.31294e-17	4.11519e-15	6.58663e-19	3.70656e-15	1.04499e-08	8.62655e-22	6.00978e-16	3.62382e-10	0	1.08802e-72	9.34977e-60	5.63988e-65	1.07823e-46	1.60378e-19	2.88207e-57	2.65963e-66	1.24246e-41	2.28122e-73	1.30641e-67	5.66379e-56	7.7474e-62	3.96179e-61	8.9012e-20	4.07214e-53	9.41681e-68	1.63909e-38	0.247911	0.172312	0.141725	0.0203506	0.000594999	4.84913e-07	0.000672484
WF_6_post_O_TotalHOA	0.0154001	0.0179273	0.0683703	0.000360402	0.915163	0.569413	0.00097994	8.90663e-20	1.63436e-13	1.13032e-28	0.00111205	1.0734e-14	6.02438e-17	4.06205e-16	6.13833e-09	2.64449e-07	6.51205e-22	9.04192e-18	1.52742e-26	1.46004e-16	4.03876e-11	1.31056e-24	1.75412e-21	1.39333e-15	1.08802e-72	0	2.74564e-84	2.43534e-132	2.47288e-45	5.27818e-29	1.04074e-89	2.28543e-80	5.0612e-56	8.25489e-87	3.52881e-129	6.94282e-78	4.74102e-116	4.88745e-63	4.45382e-27	3.03837e-82	1.79456e-82	1.02127e-53	0.0885195	0.113982	0.170618	0.0336427	0.000235015	1.39834e-06	9.26752e-05
WF_6_post_O_Third	0.000220543	0.000721794	0.020786	0.000115499	0.594766	0.247697	2.21129e-07	1.75073e-24	1.56447e-17	1.18134e-26	4.72293e-06	1.0225e-16	9.87284e-19	4.32229e-14	1.75103e-07	7.25877e-08	9.90699e-21	8.7739e-17	5.63645e-24	2.58503e-15	2.61524e-12	1.84726e-24	9.53806e-18	2.43189e-10	9.34977e-60	2.74564e-84	0	8.88285e-60	1.52937e-60	3.48566e-30	3.67746e-54	1.16673e-48	2.88083e-34	1.82051e-53	2.83335e-74	3.70421e-84	5.53105e-61	5.38327e-66	3.0271e-26	6.22788e-52	1.06358e-50	4.29368e-33	0.0681753	0.0479487	0.0552514	0.00856395	2.70894e-05	9.94653e-08	6.94429e-05
WF_6_post_O_Fourth	0.0630871	0.0590016	0.11108	0.00108759	0.958981	0.764759	0.0162733	5.08187e-16	1.07179e-10	2.10729e-26	0.0115846	2.07729e-12	1.71726e-14	7.54912e-15	1.45528e-09	1.22434e-06	1.25885e-20	1.19278e-16	1.49109e-25	1.75999e-15	3.33342e-10	1.90006e-22	1.3509e-20	2.40556e-16	5.63988e-65	2.43534e-132	8.88285e-60	0	4.78703e-35	2.03975e-26	3.21855e-85	2.5522e-81	1.13704e-58	2.33258e-85	8.06971e-116	1.38139e-64	1.07576e-145	1.98924e-52	5.67305e-26	5.90834e-79	2.66935e-85	4.87126e-56	0.0973384	0.152158	0.244916	0.0712497	0.00113592	1.05507e-05	0.000340826
WF_6_post_O_Trefoil	0.000595087	0.012892	0.0679399	0.0187494	0.435674	0.258412	9.62067e-10	2.5555e-19	4.2439e-14	1.7648e-24	1.33892e-07	1.1103e-09	2.57413e-15	1.98518e-10	7.65859e-11	0.00137078	2.23951e-14	1.30679e-12	3.10954e-15	1.80146e-12	1.19023e-07	1.47506e-20	6.136e-14	4.65935e-06	1.07823e-46	2.47288e-45	1.52937e-60	4.78703e-35	0	6.47559e-11	1.80779e-38	7.68428e-35	1.0173e-31	8.71419e-39	7.89812e-36	2.44403e-35	1.43841e-31	2.38841e-58	3.76525e-09	1.28053e-36	1.35215e-33	2.18624e-26	0.111925	0.0862105	0.0334581	0.00869095	8.75642e-05	0.000111591	0.00222683
WF_6_post_O_Coma	0.0134101	0.000126951	0.00499278	2.75928e-05	0.727358	0.454682	0.029345	1.08794e-15	1.9378e-12	8.02517e-13	0.0110749	2.57772e-18	9.28646e-11	5.08713e-12	0.0732003	7.96007e-08	1.32185e-14	2.17541e-12	2.74937e-17	4.91733e-11	2.43693e-09	1.68262e-13	1.35676e-12	3.49378e-11	1.60378e-19	5.27818e-29	3.48566e-30	2.03975e-26	6.47559e-11	0	5.70416e-20	3.24448e-24	5.45931e-14	1.13553e-22	1.61279e-31	4.14903e-34	4.02307e-29	5.30862e-18	4.71463e-83	3.16203e-20	3.71805e-26	7.13471e-16	0.271005	0.0658599	0.0944942	0.0370127	0.000641198	1.24752e-05	9.14617e-06
WF_6_post_O_Tetrafoil	0.117406	0.167982	0.117867	0.00191608	0.970174	0.68528	0.00512513	2.28009e-15	6.92351e-11	8.28732e-22	0.000940697	2.35988e-10	8.42863e-15	8.54386e-14	7.3937e-06	2.38183e-05	1.60708e-17	9.00664e-14	2.68472e-23	1.07643e-15	1.82382e-06	3.39424e-20	1.8678e-19	9.03078e-16	2.88207e-57	1.04074e-89	3.67746e-54	3.21855e-85	1.80779e-38	5.70416e-20	0	7.8215e-61	7.98592e-48	1.29784e-67	6.24801e-78	8.35744e-49	2.01661e-80	6.82824e-48	3.25724e-18	3.77256e-148	2.10173e-61	1.79931e-48	0.102626	0.206835	0.292751	0.0547012	0.000366654	1.42046e-05	1.41065e-05
WF_6_post_O_2ndAstig	0.053847	0.0712861	0.164833	0.00275037	0.365477	0.979786	0.00445906	4.52329e-20	8.44713e-14	7.66565e-32	0.00218639	6.67767e-16	2.89877e-17	1.26245e-19	8.87437e-09	6.6838e-08	4.80362e-20	5.35025e-17	4.67624e-24	7.65841e-18	2.75055e-08	8.18426e-26	4.76431e-23	1.47406e-17	2.65963e-66	2.28543e-80	1.16673e-48	2.5522e-81	7.68428e-35	3.24448e-24	7.8215e-61	0	7.99487e-45	1.59851e-101	6.80028e-73	1.09829e-49	1.98353e-72	3.35698e-51	8.85941e-23	2.31862e-55	4.80329e-156	2.753e-44	0.170772	0.185285	0.255946	0.104996	0.00526471	1.61214e-05	0.000880125
WF_6_post_O_Spherical	0.192674	0.143702	0.741435	0.0318562	0.857415	0.957359	0.115461	4.96832e-10	3.45443e-06	1.05857e-25	0.197381	7.29645e-08	5.85256e-12	1.17955e-12	3.45206e-13	0.00172329	3.12095e-17	1.04612e-15	7.78806e-18	1.03865e-12	9.52477e-10	1.56942e-16	2.63718e-19	6.52974e-13	1.24246e-41	5.0612e-56	2.88083e-34	1.13704e-58	1.0173e-31	5.45931e-14	7.98592e-48	7.99487e-45	0	1.86345e-53	2.13845e-49	2.00089e-35	1.10446e-47	3.62864e-41	7.89927e-15	2.21067e-47	1.01711e-42	1.77318e-87	0.0704328	0.116415	0.150324	0.0384829	0.000605586	0.00080176	0.00120803
WF_6_post_I_Astigmatism	0.0744291	0.0347251	0.0743173	0.00210408	0.763514	0.774653	0.018025	6.4716e-17	3.70697e-11	7.37977e-32	0.00539461	6.29736e-13	3.77905e-17	1.83577e-15	2.54578e-11	5.68903e-08	1.42757e-19	9.88754e-17	4.58491e-22	1.04553e-17	2.44963e-08	7.84964e-23	4.42564e-22	8.75955e-16	2.28122e-73	8.25489e-87	1.82051e-53	2.33258e-85	8.71419e-39	1.13553e-22	1.29784e-67	1.59851e-101	1.86345e-53	0	3.40032e-86	8.65046e-60	1.97488e-78	3.18384e-64	3.00648e-23	2.02928e-64	1.18102e-111	3.3642e-48	0.213019	0.11648	0.303605	0.0754206	0.00162571	3.5337e-06	0.00120207
WF_6_post_I_TotalHOA	0.0188067	0.0140143	0.0343032	0.000279754	0.942616	0.63959	0.00102152	1.62725e-16	6.79682e-11	7.231e-28	0.0157729	3.14458e-14	5.23536e-18	4.23523e-15	6.95976e-08	1.27643e-08	2.95856e-22	7.24688e-18	2.17348e-27	8.65018e-17	2.08032e-11	1.4532e-24	3.15436e-21	2.01277e-16	1.30641e-67	3.52881e-129	2.83335e-74	8.06971e-116	7.89812e-36	1.61279e-31	6.24801e-78	6.80028e-73	2.13845e-49	3.40032e-86	0	1.25454e-95	8.70361e-135	4.79313e-66	2.22355e-31	2.10219e-77	8.69078e-82	7.52063e-51	0.109038	0.0851464	0.185956	0.03016	0.000188504	1.38111e-07	0.000240681
WF_6_post_I_Third	0.00162976	0.00192032	0.0333691	8.28112e-05	0.997964	0.398216	2.4861e-05	6.30589e-15	1.11787e-09	1.58272e-25	0.0410212	1.16891e-14	5.06183e-17	6.29422e-13	6.87079e-08	4.51726e-09	1.33607e-18	1.32855e-14	6.2297e-23	3.84496e-13	3.18113e-11	1.51254e-21	3.22997e-17	2.02901e-13	5.66379e-56	6.94282e-78	3.70421e-84	1.38139e-64	2.44403e-35	4.14903e-34	8.35744e-49	1.09829e-49	2.00089e-35	8.65046e-60	1.25454e-95	0	2.68023e-70	1.20963e-72	5.85247e-37	3.2219e-49	3.69673e-56	3.4149e-34	0.122434	0.0388646	0.105183	0.0170254	0.000169557	2.65927e-08	0.00118394
WF_6_post_I_Fourth	0.0456888	0.0327778	0.034738	0.000554876	0.846143	0.714767	0.00794727	1.11396e-15	1.72098e-10	4.90626e-25	0.012426	1.51188e-12	1.98912e-15	2.62087e-14	8.61445e-08	9.30047e-08	4.13581e-21	9.30501e-17	5.07101e-27	5.21115e-16	1.99901e-10	9.62565e-23	1.73982e-20	2.52668e-16	7.7474e-62	4.74102e-116	5.53105e-61	1.07576e-145	1.43841e-31	4.02307e-29	2.01661e-80	1.98353e-72	1.10446e-47	1.97488e-78	8.70361e-135	2.68023e-70	0	2.10743e-51	1.68597e-28	5.47238e-78	4.91634e-81	3.53505e-50	0.106054	0.123936	0.219209	0.0499	0.000539384	1.38864e-06	0.000239041
WF_6_post_I_Trefoil	0.00184123	0.0091576	0.0436349	0.00305021	0.777917	0.570116	3.44293e-08	2.07044e-13	3.09713e-08	2.36212e-32	0.0562684	7.85916e-13	1.2467e-20	1.01997e-13	2.95382e-10	5.33067e-06	3.30859e-18	1.84219e-15	1.48402e-20	4.28556e-15	2.73896e-09	3.23387e-26	2.39563e-18	2.34229e-11	3.96179e-61	4.88745e-63	5.38327e-66	1.98924e-52	2.38841e-58	5.30862e-18	6.82824e-48	3.35698e-51	3.62864e-41	3.18384e-64	4.79313e-66	1.20963e-72	2.10743e-51	0	6.18954e-18	4.03933e-49	2.48368e-54	2.48868e-37	0.159607	0.0471479	0.0635944	0.00974322	5.15757e-05	6.1861e-07	0.0100206
WF_6_post_I_Coma	0.0230996	0.000699477	0.0427043	8.81817e-05	0.619038	0.433035	0.0866169	5.08343e-10	1.68877e-07	7.21344e-11	0.105704	2.06617e-11	3.14942e-08	1.51746e-08	0.0124447	3.5893e-08	5.6429e-11	8.01721e-09	3.38612e-14	5.43336e-08	5.43881e-07	9.1035e-10	5.35614e-11	1.04984e-12	8.9012e-20	4.45382e-27	3.0271e-26	5.67305e-26	3.76525e-09	4.71463e-83	3.25724e-18	8.85941e-23	7.89927e-15	3.00648e-23	2.22355e-31	5.85247e-37	1.68597e-28	6.18954e-18	0	1.6758e-18	1.31302e-25	9.83795e-16	0.28702	0.0635586	0.140453	0.0654524	0.00913232	3.55895e-05	0.00039681
WF_6_post_I_Tetrafoil	0.115867	0.145196	0.0475589	0.0015819	0.816587	0.737569	0.00228483	1.44832e-13	1.29697e-09	5.34294e-20	0.00319328	5.34742e-10	4.2643e-13	5.67947e-13	6.35058e-06	0.000131525	2.72957e-16	4.22693e-13	4.53836e-21	8.49368e-15	2.13009e-06	6.73402e-18	5.70836e-18	1.13425e-16	4.07214e-53	3.03837e-82	6.22788e-52	5.90834e-79	1.28053e-36	3.16203e-20	3.77256e-148	2.31862e-55	2.21067e-47	2.02928e-64	2.10219e-77	3.2219e-49	5.47238e-78	4.03933e-49	1.6758e-18	0	9.97337e-58	5.12779e-47	0.08178	0.13158	0.220989	0.0453069	0.000260914	2.1317e-05	1.25918e-05
WF_6_post_I_2ndAstig	0.0582873	0.0638257	0.0913478	0.00243335	0.501586	0.935246	0.00457727	4.44562e-18	3.00444e-12	3.16682e-30	0.0046794	1.11502e-14	6.75836e-17	4.62816e-18	1.79983e-08	1.12572e-08	1.39046e-19	2.98031e-16	2.42576e-24	2.19175e-17	5.1474e-08	9.81749e-25	7.79175e-23	8.82799e-18	9.41681e-68	1.79456e-82	1.06358e-50	2.66935e-85	1.35215e-33	3.71805e-26	2.10173e-61	4.80329e-156	1.01711e-42	1.18102e-111	8.69078e-82	3.69673e-56	4.91634e-81	2.48368e-54	1.31302e-25	9.97337e-58	0	6.38963e-42	0.169439	0.141935	0.224685	0.0872168	0.00355585	5.78239e-06	0.000684176
WF_6_post_I_Spherical	0.171251	0.0910809	0.768074	0.0381362	0.433107	0.852835	0.0668967	3.64125e-11	4.31535e-07	5.0643e-26	0.0656817	4.58526e-08	4.07028e-17	9.92335e-14	1.30186e-07	1.04712e-05	2.2163e-21	2.29092e-19	6.59857e-23	2.91188e-17	2.71178e-10	1.53901e-20	9.68863e-24	7.04358e-17	1.63909e-38	1.02127e-53	4.29368e-33	4.87126e-56	2.18624e-26	7.13471e-16	1.79931e-48	2.753e-44	1.77318e-87	3.3642e-48	7.52063e-51	3.4149e-34	3.53505e-50	2.48868e-37	9.83795e-16	5.12779e-47	6.38963e-42	0	0.0901066	0.158735	0.179923	0.0229007	0.000176806	7.95329e-05	0.000945539
C_63_post	0.108817	0.0152625	0.0936997	0.0440239	0.0163719	0.00763452	0.109569	0.0341607	0.0302282	0.123702	0.126026	0.079948	0.251631	0.032997	0.931759	0.668307	0.0699685	0.0758472	0.0501295	0.0569383	0.239188	0.220292	0.0259602	0.701536	0.247911	0.0885195	0.0681753	0.0973384	0.111925	0.271005	0.102626	0.170772	0.0704328	0.213019	0.109038	0.122434	0.106054	0.159607	0.28702	0.08178	0.169439	0.0901066	0	1.02164e-36	8.45973e-11	7.17524e-09	6.24672e-06	2.27776e-07	2.20556e-07
C_40_post	0.00178442	3.47428e-05	6.34925e-05	0.0342294	0.000641593	0.0118499	0.0520772	0.154637	0.191839	0.0723765	0.644857	0.0745271	0.335376	0.0622399	0.438116	0.868622	0.222214	0.164241	0.219771	0.119281	0.368565	0.495264	0.0454876	0.567061	0.172312	0.113982	0.0479487	0.152158	0.0862105	0.0658599	0.206835	0.185285	0.116415	0.11648	0.0851464	0.0388646	0.123936	0.0471479	0.0635586	0.13158	0.141935	0.158735	1.02164e-36	0	1.40119e-34	7.99746e-29	7.83558e-16	6.47456e-16	1.36605e-12
C_25_post	0.000993261	0.000480156	0.00647275	0.242817	0.00483489	0.296578	0.00378243	0.462358	0.594778	0.122498	0.764526	0.176854	0.346053	0.0110721	0.54696	0.50714	0.17236	0.138509	0.1284	0.100865	0.324164	0.146306	0.00518787	0.557836	0.141725	0.170618	0.0552514	0.244916	0.0334581	0.0944942	0.292751	0.255946	0.150324	0.303605	0.185956	0.105183	0.219209	0.0635944	0.140453	0.220989	0.224685	0.179923	8.45973e-11	1.40119e-34	0	5.87184e-70	2.12013e-23	7.93568e-09	2.77546e-13
C_16_post	0.000764769	2.693e-05	0.0292305	0.0109486	0.054622	0.00639388	0.00275598	0.137793	0.201693	0.0510226	0.743075	0.0127835	0.0531644	0.0044519	0.233426	0.436232	0.00267261	0.00144004	0.00414927	0.00174341	0.02032	0.00403656	0.000147427	0.971783	0.0203506	0.0336427	0.00856395	0.0712497	0.00869095	0.0370127	0.0547012	0.104996	0.0384829	0.0754206	0.03016	0.0170254	0.0499	0.00974322	0.0654524	0.0453069	0.0872168	0.0229007	7.17524e-09	7.99746e-29	5.87184e-70	0	2.50182e-47	1.96783e-17	9.70766e-21
C_10_post	4.10599e-05	9.69538e-07	0.026146	0.000317559	0.690983	0.000470438	9.09973e-05	0.000171118	0.000787266	0.000116193	0.360264	3.04331e-06	0.000105742	7.38487e-08	0.0537849	0.0398865	1.05945e-08	3.8768e-09	2.4906e-07	2.19169e-09	7.39575e-05	3.75691e-07	4.66109e-09	0.824339	0.000594999	0.000235015	2.70894e-05	0.00113592	8.75642e-05	0.000641198	0.000366654	0.00526471	0.000605586	0.00162571	0.000188504	0.000169557	0.000539384	5.15757e-05	0.00913232	0.000260914	0.00355585	0.000176806	6.24672e-06	7.83558e-16	2.12013e-23	2.50182e-47	0	1.34145e-26	1.5166e-28
C_07_post	0.00124043	4.67912e-05	0.00125206	0.000240519	0.912544	0.00169571	0.00190087	2.47171e-06	2.25344e-05	3.01587e-06	0.0496068	1.02514e-06	1.37755e-08	9.27086e-06	0.347778	3.92679e-07	1.30743e-09	4.89545e-09	2.823e-08	1.08918e-09	3.07328e-05	6.96292e-09	3.13875e-09	0.463569	4.84913e-07	1.39834e-06	9.94653e-08	1.05507e-05	0.000111591	1.24752e-05	1.42046e-05	1.61214e-05	0.00080176	3.5337e-06	1.38111e-07	2.65927e-08	1.38864e-06	6.1861e-07	3.55895e-05	2.1317e-05	5.78239e-06	7.95329e-05	2.27776e-07	6.47456e-16	7.93568e-09	1.96783e-17	1.34145e-26	0	1.18546e-13
G_63_post	0.000694007	2.16983e-05	0.075075	0.00275706	0.307346	0.0496839	0.0123689	1.96439e-06	1.24383e-06	0.00905713	0.00968768	1.90085e-06	0.00423704	2.11995e-07	0.000528533	0.00788713	4.99574e-08	1.18786e-07	1.39472e-08	4.90292e-09	0.00606821	2.96227e-05	8.41734e-10	0.0740174	0.000672484	9.26752e-05	6.94429e-05	0.000340826	0.00222683	9.14617e-06	1.41065e-05	0.000880125	0.00120803	0.00120207	0.000240681	0.00118394	0.000239041	0.0100206	0.00039681	1.25918e-05	0.000684176	0.000945539	2.20556e-07	1.36605e-12	2.77546e-13	9.70766e-21	1.5166e-28	1.18546e-13	0
G_40_post	0.0046323	8.85167e-05	0.000278511	0.206891	0.0131717	0.26552	0.175344	0.000412652	0.000946931	0.000781135	0.0347915	0.00213633	0.0049014	0.000624572	0.776068	0.220675	0.000515252	0.000363479	0.00125384	7.02335e-05	0.0337555	0.00786445	0.00023984	0.421032	0.0152034	0.00751976	0.00523684	0.0111862	0.0204434	0.0134347	0.00755187	0.00708725	0.0297345	0.00589136	0.00646271	0.0119135	0.00674956	0.0164592	0.0583786	0.00690124	0.00616656	0.0161676	2.52688e-10	9.99104e-38	3.23225e-31	6.62881e-34	4.01693e-30	5.56028e-20	1.34745e-21
G_25_post	0.000146054	3.29282e-06	0.011582	0.00663796	0.36051	0.0938621	0.000607506	0.0018906	0.00337538	0.00524062	0.203625	0.000374093	4.79412e-05	0.0295635	0.215783	0.000106601	4.68416e-06	1.58524e-06	3.86287e-05	5.09151e-06	0.000271243	0.00010617	0.000460983	0.138995	0.000519193	0.00117922	0.000290456	0.0034392	0.0097382	0.000987649	0.00187709	0.00462085	0.00959158	0.00120467	0.000151101	7.5719e-05	0.00075977	0.000196239	0.00205376	0.00120276	0.00207154	0.000847063	3.8524e-06	1.0147e-21	8.9471e-15	3.16846e-25	5.15175e-25	6.21428e-20	6.34702e-22
G_16_post	0.00262851	4.2941e-05	0.0299084	0.00847547	0.7272	0.00270734	0.000275412	0.000350712	0.00148472	5.90569e-05	0.0730612	0.000604702	1.0803e-09	0.0138042	0.267582	5.52205e-07	1.46028e-10	2.5623e-11	1.01208e-07	1.0909e-10	5.00304e-07	2.04702e-08	3.64027e-06	0.331431	4.80777e-05	8.49016e-05	1.34388e-05	0.000309346	0.000542851	0.00103581	0.000157934	0.00172349	0.00049448	0.00010083	2.75814e-06	2.41843e-06	2.98441e-05	1.21963e-06	0.00304329	7.0593e-05	0.000562203	3.60639e-06	0.000461196	6.30581e-13	5.67976e-09	3.17793e-18	6.07523e-27	1.42203e-24	4.4448e-15
G_10_post	0.00465098	0.00026077	0.0710816	0.0250014	0.660674	0.00118734	0.00511692	1.68887e-06	7.17618e-06	2.58623e-05	0.00329797	5.22386e-05	1.95822e-08	0.000343785	0.212514	5.64378e-07	2.03859e-11	5.70757e-12	3.28835e-08	3.77232e-11	3.99166e-07	2.76886e-09	1.03697e-07	0.843418	0.000118899	0.000187517	3.02345e-05	0.000612262	0.000312409	0.00267669	0.000806762	0.000675514	0.00157824	0.000400571	6.49344e-05	8.06067e-05	0.000221705	7.36144e-05	0.0153488	0.00114031	0.000481684	9.2863e-05	7.346e-05	2.95268e-12	5.72168e-12	3.24018e-20	1.20307e-29	1.40133e-29	4.52179e-17
G_07_post	0.00172461	2.59268e-07	0.00116153	0.000111826	0.939302	0.00451943	0.0143059	4.32662e-08	6.78219e-07	4.6116e-07	0.000703644	6.93728e-06	7.30939e-09	2.79785e-05	0.892388	0.00148105	5.19338e-10	4.61487e-10	1.79851e-07	1.9532e-10	2.76586e-06	7.72635e-09	4.15759e-08	0.857847	0.000131127	7.98042e-05	2.51917e-06	0.000427959	0.000118735	0.000120635	0.00226799	0.000668662	0.00444837	0.000370454	3.99845e-05	8.48251e-06	0.000153519	2.60305e-05	0.00210653	0.00426094	0.000619928	0.000341508	0.00093505	3.61899e-09	4.19907e-08	7.0915e-14	5.35894e-21	2.17223e-35	3.90882e-11
General_Health_post	0.640864	0.282845	0.833232	0.444758	0.0132951	0.236833	0.00875274	0.0219898	0.0581548	0.000328587	0.486598	0.00749816	0.000175749	0.134693	0.146615	0.0319894	0.0216463	0.029754	0.0436965	0.0485704	0.0383212	0.000953831	0.480722	0.622757	0.055108	0.104448	0.0290735	0.126456	0.0375588	0.0111934	0.396756	0.0110168	0.809	0.0416846	0.0571709	0.0166046	0.0890763	0.00449388	0.0276529	0.417853	0.00845526	0.641003	0.783064	0.785445	0.268434	0.0835407	0.199407	0.610683	0.241652
General_Vision_post	0.0322285	0.0700405	0.0126948	0.0493842	0.000124287	0.11446	0.540347	0.415639	0.517834	0.0862617	0.485803	0.73141	0.0135361	0.619897	0.728025	6.72846e-05	0.0163457	0.0433629	0.00766523	0.00985914	0.634625	0.0300242	0.0203069	0.141377	0.164707	0.247897	0.469592	0.117574	0.712237	0.0297906	0.369939	0.0231907	0.5794	0.0949111	0.107613	0.104072	0.0810035	0.340875	0.00214015	0.427385	0.0140371	0.192112	0.226829	0.651099	0.383169	0.0900993	0.00487492	0.952232	0.413156
Peripheral_Vision_post	0.10129	0.966683	0.309423	0.745219	0.982147	0.843506	0.067703	0.872657	0.881627	0.749895	0.912459	0.995482	0.146359	0.308781	0.696755	0.00224031	0.336831	0.375725	0.483664	0.541539	0.482642	0.749017	0.330979	0.863214	0.0752949	0.0732539	0.192009	0.0714934	0.709775	0.182239	0.0160957	0.284181	0.0258142	0.0460594	0.056796	0.154167	0.0643347	0.430781	0.14108	0.0153245	0.207475	0.0290292	0.389431	0.547203	0.577561	0.743987	0.661347	0.00760632	0.133672
Ocular_Pain_post	0.28167	0.529655	0.709315	0.332836	0.580633	0.703405	3.16841e-06	0.386904	0.455478	0.122065	0.23218	0.993408	0.00310414	0.485029	0.170474	0.00113478	0.00226088	0.00234328	0.00452596	0.00127014	0.0529259	0.000524501	0.0222513	0.204603	8.86302e-05	0.0132042	0.00780627	0.0109159	0.00313661	0.0664544	0.0135397	0.0043246	0.0957185	0.00347275	0.00380047	0.007279	0.00425214	0.000653929	0.0431003	0.00801934	0.00133631	0.0222522	0.0802059	0.0769294	0.0452888	0.015524	0.00754494	6.04625e-05	0.0419174
Color_Vision_post	0.606918	0.153223	0.390794	0.594788	0.0166117	0.157011	0.0173757	0.559963	0.877991	0.00956524	0.357603	0.0412054	5.65122e-06	0.260939	0.0625431	0.000199495	0.0224612	0.0131983	0.0352523	0.0206816	0.0472164	0.0029028	0.052518	0.0208108	0.218025	0.347173	0.209205	0.415474	0.830701	0.00113236	0.744109	0.181786	0.421347	0.0619625	0.0265101	0.0049684	0.140073	0.00442944	0.000244834	0.378818	0.0658372	0.0999972	0.843342	0.113847	0.400762	0.288371	0.0848809	0.000364875	0.23415
Role_Limitation_post	0.0736148	0.868456	0.109823	0.770435	0.50497	0.651596	0.00016356	0.215879	0.145623	0.945858	0.0723549	0.740618	0.280141	0.86752	0.0735794	0.987639	0.747798	0.773775	0.510596	0.925437	0.317025	0.0899733	0.913464	0.315782	0.652334	0.515472	0.985275	0.47113	0.820557	0.863139	0.283003	0.797501	0.310052	0.714134	0.917627	0.70988	0.756733	0.273624	0.695448	0.390002	0.982294	0.633776	0.396662	0.882222	0.386845	0.397189	0.157536	0.336858	0.658314
Mental_Health_post	0.0530014	0.18605	0.0511794	0.99835	0.293367	0.815772	0.00297327	0.50485	0.634237	0.327046	0.638097	0.20535	0.0569046	0.0280304	0.000451971	0.314516	0.008339	0.0202098	0.000617053	0.0510522	0.0430681	0.000819575	0.0058955	0.658815	0.585746	0.617559	0.315938	0.646448	0.423244	0.159273	0.690925	0.564968	0.884765	0.903183	0.427567	0.37086	0.373249	0.30838	0.229195	0.56706	0.431594	0.502022	0.188431	0.121685	0.00858972	0.00328467	0.00150931	0.0471556	0.00470594
Social_Function_post	0.741077	0.132356	0.118467	0.157017	0.228361	0.103254	0.185331	0.00550574	0.00569253	0.0560738	0.00552525	0.0797708	0.00136548	0.882263	0.61638	0.000111887	0.0218023	0.0186529	0.129489	0.0322	0.0261704	0.197111	0.0823249	0.300826	0.0527001	0.0240903	0.010115	0.055298	0.16404	0.0515449	0.03165	0.141446	0.0497856	0.00999766	0.0156925	0.00778009	0.0478642	0.0564739	0.0247177	0.0430784	0.103909	0.0395449	0.13673	0.677174	0.357817	0.848518	0.568258	0.00848027	0.288418
Dependence_post	0.286664	0.695141	0.0902041	0.58897	0.299197	0.257046	0.0087827	0.289717	0.123429	0.204778	0.00858583	0.519869	0.00315913	0.00933754	3.36562e-07	0.261665	0.0779852	0.161166	0.00628255	0.137415	0.356251	0.0093635	0.0130556	0.18	0.683878	0.985039	0.871133	0.946261	0.345087	0.108447	0.840788	0.974292	0.60587	0.89709	0.367918	0.240943	0.541924	0.244067	0.1202	0.484843	0.659908	0.641305	0.202393	0.0545038	0.00835629	0.00923364	0.00157095	0.00502773	0.0128062
Near_Vision_post	0.140551	0.157846	0.0379554	0.371203	0.347602	0.528616	0.0229927	0.434187	0.363407	0.895824	0.445209	0.654221	0.426798	0.509145	0.000600949	0.770416	0.157511	0.171601	0.0611487	0.148047	0.481177	0.0480179	0.13127	0.990892	0.54126	0.319125	0.595301	0.375937	0.687993	0.787893	0.212803	0.442159	0.214709	0.332521	0.642424	0.94434	0.635557	0.758052	0.575806	0.31718	0.650819	0.552852	0.911053	0.550997	0.0571174	0.0877651	0.113466	0.450897	0.561133
Driving_General_post	0.0376359	0.0370042	0.0125318	0.192448	0.00790621	0.167208	0.000347885	0.52729	0.681397	0.310965	0.292729	0.0653746	0.0362934	0.432655	0.231748	0.625816	0.174254	0.255869	0.0336687	0.68517	0.0721529	0.000632254	0.268448	0.253087	0.311003	0.50114	0.069205	0.656975	0.0166173	0.364236	0.773201	0.84326	0.836663	0.780299	0.470207	0.238417	0.447077	0.0641583	0.588734	0.694779	0.791243	0.767181	0.217721	0.404032	0.00986531	0.00502537	0.00552499	0.230273	0.149663
Distance_Vision_post	0.0156925	0.980723	0.164151	0.326788	0.606785	0.477487	0.000173484	0.142308	0.0956386	0.764	0.0521314	0.654671	0.376307	0.11305	0.0293608	0.0146197	0.610028	0.489435	0.629088	0.800368	0.232013	0.673015	0.892496	0.865897	0.179549	0.112961	0.262198	0.114961	0.79285	0.343303	0.0855252	0.320152	0.0325532	0.0437056	0.144112	0.2984	0.165367	0.809672	0.346214	0.132971	0.321148	0.060218	0.675248	0.296926	0.0118594	0.145428	0.876586	0.0917976	0.879105
25-item_post	0.093067	0.977414	0.157494	0.186649	0.799234	0.346745	2.97671e-05	0.63198	0.471165	0.412337	0.284263	0.853477	0.13451	0.250734	0.0255452	0.893931	0.216949	0.273499	0.0758323	0.255073	0.458678	0.0134428	0.272664	0.937831	0.729898	0.74592	0.833078	0.787796	0.545337	0.577931	0.493425	0.774484	0.342542	0.750387	0.878871	0.611231	0.90296	0.204969	0.567365	0.677834	0.60542	0.745478	0.784011	0.30481	0.0398	0.142205	0.254755	0.514533	0.66006
Driving_Daytime_post	0.1729	0.775788	0.906089	0.347034	0.529057	0.969762	0.0544125	0.778674	0.779174	0.846378	0.270028	0.591328	0.585481	0.367616	0.0994946	0.364658	0.705143	0.57205	0.864776	0.669682	0.616677	0.976346	0.877594	0.975811	0.644542	0.878376	0.941523	0.795492	0.544535	0.719708	0.963221	0.971907	0.594514	0.565897	0.954577	0.692886	0.985007	0.621339	0.892024	0.886809	0.918411	0.970569	0.456494	0.513546	0.958041	0.606136	0.140109	0.468091	0.422907
Driving_Nighttime_post	0.00564898	0.113948	0.00112654	0.220855	0.00895524	0.073081	1.05163e-06	0.455091	0.308203	0.830192	0.224212	0.745946	0.931694	0.174242	0.32993	0.00186806	0.21196	0.145453	0.928037	0.265057	0.286533	0.443308	0.861946	0.54238	0.622073	0.883365	0.22641	0.822595	0.0152169	0.365721	0.712069	0.427251	0.669703	0.268276	0.966308	0.644677	0.999121	0.134451	0.170695	0.434354	0.440069	0.629206	0.0175689	0.0170981	0.000212977	0.00066911	0.0045749	0.369618	0.108813
Driving_Adverse_Conditions_post	0.00315164	0.000617828	0.00489945	0.076483	0.244229	0.143172	0.00214943	0.0109738	0.0342652	0.00507582	0.563989	0.00153747	0.000433542	0.00580795	0.262179	0.0718117	0.000162738	0.00041601	1.14131e-05	0.00176383	0.00556301	1.51787e-07	0.00061824	0.73785	0.0683287	0.0937617	0.0081803	0.119586	0.0115447	0.0391743	0.334637	0.097247	0.806545	0.262915	0.053586	0.012767	0.0508829	0.00557895	0.0593257	0.35917	0.074294	0.269597	0.0174542	0.00215173	0.000629482	0.000400096	0.000728114	0.0065049	0.0144072
Spectacle Dependence_Distance_post	0.00256049	0.822411	0.0791578	0.0551236	0.0477812	0.553614	0.0344851	0.028273	0.051328	0.00752352	0.161832	0.119622	0.00727372	0.812015	0.00165735	0.00150516	0.00384885	0.00450289	0.0169227	0.02656	0.00695068	0.0368762	0.0383219	0.00401177	0.000171283	1.64424e-05	0.000710159	8.7226e-06	0.0202041	9.99036e-05	2.89069e-05	3.85122e-06	5.5409e-06	7.63519e-07	1.04397e-05	9.12134e-05	1.9584e-05	0.00143898	7.55576e-06	4.52319e-05	3.56832e-06	3.56448e-06	0.80871	0.544223	0.00976398	0.165511	0.538046	0.109303	0.547975
Spectacle Dependence_Intermediate_post	0.000627523	0.332285	0.531806	0.341575	0.872024	0.929023	0.000823381	0.582508	0.51869	0.955055	0.174556	0.776993	0.710215	0.034068	0.0217283	0.249143	0.979363	0.889158	0.801935	0.31444	0.492841	0.780983	0.325783	0.874608	0.56011	0.44164	0.875286	0.361759	0.560183	0.293557	0.370352	0.392862	0.280964	0.146118	0.297981	0.344695	0.374412	0.69689	0.11539	0.409128	0.335049	0.387599	0.00222916	0.00862943	1.13502e-07	0.000167308	0.0161146	0.989552	0.14849
Spectacle Dependence_Near_post	0.347943	0.51834	0.0292317	0.377273	0.00145585	0.877487	0.125261	0.254438	0.284243	0.0859403	0.297647	0.440997	0.00191182	0.101059	0.00229101	0.000770658	7.30934e-05	6.42508e-05	0.00359995	2.67393e-06	0.100281	0.0186994	0.000203208	0.539671	0.304146	0.630383	0.916548	0.463481	0.123818	0.121098	0.557318	0.21489	0.416527	0.0868055	0.253218	0.318758	0.336802	0.685605	0.0442787	0.579625	0.123786	0.179603	0.512652	0.831634	0.28147	0.723716	0.238264	0.00239567	0.0336537
[truncated: 24 more columns]

## Sheet: Supplemetal Table 4(C) 
Supplemental Table 4 (C) Sample size for calculatiing correlation coefficients for LS313
	UDVA_post	CDVA_post	UIVA_post	CIVA_post	UNVA_post	CNVA_post	WF_4_post_O_Astigmatism	WF_4_post_O_TotalHOA	WF_4_post_O_Third	WF_4_post_O_Fourth	WF_4_post_O_Trefoil	WF_4_post_O_Coma	WF_4_post_O_Tetrafoil	WF_4_post_O_2ndAstig	WF_4_post_O_Spherical	WF_4_post_I_Astigmatism	WF_4_post_I_TotalHOA	WF_4_post_I_Third	WF_4_post_I_Fourth	WF_4_post_I_Trefoil	WF_4_post_I_Coma	WF_4_post_I_Tetrafoil	WF_4_post_I_2ndAstig	WF_4_post_I_Spherical	WF_6_post_O_Astigmatism	WF_6_post_O_TotalHOA	WF_6_post_O_Third	WF_6_post_O_Fourth	WF_6_post_O_Trefoil	WF_6_post_O_Coma	WF_6_post_O_Tetrafoil	WF_6_post_O_2ndAstig	WF_6_post_O_Spherical	WF_6_post_I_Astigmatism	WF_6_post_I_TotalHOA	WF_6_post_I_Third	WF_6_post_I_Fourth	WF_6_post_I_Trefoil	WF_6_post_I_Coma	WF_6_post_I_Tetrafoil	WF_6_post_I_2ndAstig	WF_6_post_I_Spherical	C_6.3_post	C_4.0_post	C_2.5_post	C_1.6_post	C_1.0_post	C_0.7_post	G_6.3_post
UDVA_post	164	164	164	164	164	164	164	164	164	164	164	164	164	164	164	164	164	164	164	164	164	164	164	164	164	164	164	164	164	164	164	164	164	164	164	164	164	164	164	164	164	164	164	164	164	163	162	162	164
CDVA_post	164	164	164	164	164	164	164	164	164	164	164	164	164	164	164	164	164	164	164	164	164	164	164	164	164	164	164	164	164	164	164	164	164	164	164	164	164	164	164	164	164	164	164	164	164	163	162	162	164
UIVA_post	164	164	164	164	164	164	164	164	164	164	164	164	164	164	164	164	164	164	164	164	164	164	164	164	164	164	164	164	164	164	164	164	164	164	164	164	164	164	164	164	164	164	164	164	164	163	162	162	164
CIVA_post	164	164	164	164	164	164	164	164	164	164	164	164	164	164	164	164	164	164	164	164	164	164	164	164	164	164	164	164	164	164	164	164	164	164	164	164	164	164	164	164	164	164	164	164	164	163	162	162	164
UNVA_post	164	164	164	164	164	164	164	164	164	164	164	164	164	164	164	164	164	164	164	164	164	164	164	164	164	164	164	164	164	164	164	164	164	164	164	164	164	164	164	164	164	164	164	164	164	163	162	162	164
CNVA_post	164	164	164	164	164	164	164	164	164	164	164	164	164	164	164	164	164	164	164	164	164	164	164	164	164	164	164	164	164	164	164	164	164	164	164	164	164	164	164	164	164	164	164	164	164	163	162	162	164
WF_4_post_O_Astigmatism	164	164	164	164	164	164	164	164	164	164	164	164	164	164	164	164	164	164	164	164	164	164	164	164	164	164	164	164	164	164	164	164	164	164	164	164	164	164	164	164	164	164	164	164	164	163	162	162	164
WF_4_post_O_TotalHOA	164	164	164	164	164	164	164	164	164	164	164	164	164	164	164	164	164	164	164	164	164	164	164	164	164	164	164	164	164	164	164	164	164	164	164	164	164	164	164	164	164	164	164	164	164	163	162	162	164
WF_4_post_O_Third	164	164	164	164	164	164	164	164	164	164	164	164	164	164	164	164	164	164	164	164	164	164	164	164	164	164	164	164	164	164	164	164	164	164	164	164	164	164	164	164	164	164	164	164	164	163	162	162	164
WF_4_post_O_Fourth	164	164	164	164	164	164	164	164	164	164	164	164	164	164	164	164	164	164	164	164	164	164	164	164	164	164	164	164	164	164	164	164	164	164	164	164	164	164	164	164	164	164	164	164	164	163	162	162	164
WF_4_post_O_Trefoil	164	164	164	164	164	164	164	164	164	164	164	164	164	164	164	164	164	164	164	164	164	164	164	164	164	164	164	164	164	164	164	164	164	164	164	164	164	164	164	164	164	164	164	164	164	163	162	162	164
WF_4_post_O_Coma	164	164	164	164	164	164	164	164	164	164	164	164	164	164	164	164	164	164	164	164	164	164	164	164	164	164	164	164	164	164	164	164	164	164	164	164	164	164	164	164	164	164	164	164	164	163	162	162	164
WF_4_post_O_Tetrafoil	164	164	164	164	164	164	164	164	164	164	164	164	164	164	164	164	164	164	164	164	164	164	164	164	164	164	164	164	164	164	164	164	164	164	164	164	164	164	164	164	164	164	164	164	164	163	162	162	164
WF_4_post_O_2ndAstig	164	164	164	164	164	164	164	164	164	164	164	164	164	164	164	164	164	164	164	164	164	164	164	164	164	164	164	164	164	164	164	164	164	164	164	164	164	164	164	164	164	164	164	164	164	163	162	162	164
WF_4_post_O_Spherical	164	164	164	164	164	164	164	164	164	164	164	164	164	164	164	164	164	164	164	164	164	164	164	164	164	164	164	164	164	164	164	164	164	164	164	164	164	164	164	164	164	164	164	164	164	163	162	162	164
WF_4_post_I_Astigmatism	164	164	164	164	164	164	164	164	164	164	164	164	164	164	164	164	164	164	164	164	164	164	164	164	164	164	164	164	164	164	164	164	164	164	164	164	164	164	164	164	164	164	164	164	164	163	162	162	164
WF_4_post_I_TotalHOA	164	164	164	164	164	164	164	164	164	164	164	164	164	164	164	164	164	164	164	164	164	164	164	164	164	164	164	164	164	164	164	164	164	164	164	164	164	164	164	164	164	164	164	164	164	163	162	162	164
WF_4_post_I_Third	164	164	164	164	164	164	164	164	164	164	164	164	164	164	164	164	164	164	164	164	164	164	164	164	164	164	164	164	164	164	164	164	164	164	164	164	164	164	164	164	164	164	164	164	164	163	162	162	164
WF_4_post_I_Fourth	164	164	164	164	164	164	164	164	164	164	164	164	164	164	164	164	164	164	164	164	164	164	164	164	164	164	164	164	164	164	164	164	164	164	164	164	164	164	164	164	164	164	164	164	164	163	162	162	164
WF_4_post_I_Trefoil	164	164	164	164	164	164	164	164	164	164	164	164	164	164	164	164	164	164	164	164	164	164	164	164	164	164	164	164	164	164	164	164	164	164	164	164	164	164	164	164	164	164	164	164	164	163	162	162	164
WF_4_post_I_Coma	164	164	164	164	164	164	164	164	164	164	164	164	164	164	164	164	164	164	164	164	164	164	164	164	164	164	164	164	164	164	164	164	164	164	164	164	164	164	164	164	164	164	164	164	164	163	162	162	164
WF_4_post_I_Tetrafoil	164	164	164	164	164	164	164	164	164	164	164	164	164	164	164	164	164	164	164	164	164	164	164	164	164	164	164	164	164	164	164	164	164	164	164	164	164	164	164	164	164	164	164	164	164	163	162	162	164
WF_4_post_I_2ndAstig	164	164	164	164	164	164	164	164	164	164	164	164	164	164	164	164	164	164	164	164	164	164	164	164	164	164	164	164	164	164	164	164	164	164	164	164	164	164	164	164	164	164	164	164	164	163	162	162	164
WF_4_post_I_Spherical	164	164	164	164	164	164	164	164	164	164	164	164	164	164	164	164	164	164	164	164	164	164	164	164	164	164	164	164	164	164	164	164	164	164	164	164	164	164	164	164	164	164	164	164	164	163	162	162	164
WF_6_post_O_Astigmatism	164	164	164	164	164	164	164	164	164	164	164	164	164	164	164	164	164	164	164	164	164	164	164	164	164	164	164	164	164	164	164	164	164	164	164	164	164	164	164	164	164	164	164	164	164	163	162	162	164
WF_6_post_O_TotalHOA	164	164	164	164	164	164	164	164	164	164	164	164	164	164	164	164	164	164	164	164	164	164	164	164	164	164	164	164	164	164	164	164	164	164	164	164	164	164	164	164	164	164	164	164	164	163	162	162	164
WF_6_post_O_Third	164	164	164	164	164	164	164	164	164	164	164	164	164	164	164	164	164	164	164	164	164	164	164	164	164	164	164	164	164	164	164	164	164	164	164	164	164	164	164	164	164	164	164	164	164	163	162	162	164
WF_6_post_O_Fourth	164	164	164	164	164	164	164	164	164	164	164	164	164	164	164	164	164	164	164	164	164	164	164	164	164	164	164	164	164	164	164	164	164	164	164	164	164	164	164	164	164	164	164	164	164	163	162	162	164
WF_6_post_O_Trefoil	164	164	164	164	164	164	164	164	164	164	164	164	164	164	164	164	164	164	164	164	164	164	164	164	164	164	164	164	164	164	164	164	164	164	164	164	164	164	164	164	164	164	164	164	164	163	162	162	164
WF_6_post_O_Coma	164	164	164	164	164	164	164	164	164	164	164	164	164	164	164	164	164	164	164	164	164	164	164	164	164	164	164	164	164	164	164	164	164	164	164	164	164	164	164	164	164	164	164	164	164	163	162	162	164
WF_6_post_O_Tetrafoil	164	164	164	164	164	164	164	164	164	164	164	164	164	164	164	164	164	164	164	164	164	164	164	164	164	164	164	164	164	164	164	164	164	164	164	164	164	164	164	164	164	164	164	164	164	163	162	162	164
WF_6_post_O_2ndAstig	164	164	164	164	164	164	164	164	164	164	164	164	164	164	164	164	164	164	164	164	164	164	164	164	164	164	164	164	164	164	164	164	164	164	164	164	164	164	164	164	164	164	164	164	164	163	162	162	164
WF_6_post_O_Spherical	164	164	164	164	164	164	164	164	164	164	164	164	164	164	164	164	164	164	164	164	164	164	164	164	164	164	164	164	164	164	164	164	164	164	164	164	164	164	164	164	164	164	164	164	164	163	162	162	164
WF_6_post_I_Astigmatism	164	164	164	164	164	164	164	164	164	164	164	164	164	164	164	164	164	164	164	164	164	164	164	164	164	164	164	164	164	164	164	164	164	164	164	164	164	164	164	164	164	164	164	164	164	163	162	162	164
WF_6_post_I_TotalHOA	164	164	164	164	164	164	164	164	164	164	164	164	164	164	164	164	164	164	164	164	164	164	164	164	164	164	164	164	164	164	164	164	164	164	164	164	164	164	164	164	164	164	164	164	164	163	162	162	164
WF_6_post_I_Third	164	164	164	164	164	164	164	164	164	164	164	164	164	164	164	164	164	164	164	164	164	164	164	164	164	164	164	164	164	164	164	164	164	164	164	164	164	164	164	164	164	164	164	164	164	163	162	162	164
WF_6_post_I_Fourth	164	164	164	164	164	164	164	164	164	164	164	164	164	164	164	164	164	164	164	164	164	164	164	164	164	164	164	164	164	164	164	164	164	164	164	164	164	164	164	164	164	164	164	164	164	163	162	162	164
WF_6_post_I_Trefoil	164	164	164	164	164	164	164	164	164	164	164	164	164	164	164	164	164	164	164	164	164	164	164	164	164	164	164	164	164	164	164	164	164	164	164	164	164	164	164	164	164	164	164	164	164	163	162	162	164
WF_6_post_I_Coma	164	164	164	164	164	164	164	164	164	164	164	164	164	164	164	164	164	164	164	164	164	164	164	164	164	164	164	164	164	164	164	164	164	164	164	164	164	164	164	164	164	164	164	164	164	163	162	162	164
WF_6_post_I_Tetrafoil	164	164	164	164	164	164	164	164	164	164	164	164	164	164	164	164	164	164	164	164	164	164	164	164	164	164	164	164	164	164	164	164	164	164	164	164	164	164	164	164	164	164	164	164	164	163	162	162	164
WF_6_post_I_2ndAstig	164	164	164	164	164	164	164	164	164	164	164	164	164	164	164	164	164	164	164	164	164	164	164	164	164	164	164	164	164	164	164	164	164	164	164	164	164	164	164	164	164	164	164	164	164	163	162	162	164
WF_6_post_I_Spherical	164	164	164	164	164	164	164	164	164	164	164	164	164	164	164	164	164	164	164	164	164	164	164	164	164	164	164	164	164	164	164	164	164	164	164	164	164	164	164	164	164	164	164	164	164	163	162	162	164
C_6.3_post	164	164	164	164	164	164	164	164	164	164	164	164	164	164	164	164	164	164	164	164	164	164	164	164	164	164	164	164	164	164	164	164	164	164	164	164	164	164	164	164	164	164	164	164	164	163	162	162	164
C_4.0_post	164	164	164	164	164	164	164	164	164	164	164	164	164	164	164	164	164	164	164	164	164	164	164	164	164	164	164	164	164	164	164	164	164	164	164	164	164	164	164	164	164	164	164	164	164	163	162	162	164
C_2.5_post	164	164	164	164	164	164	164	164	164	164	164	164	164	164	164	164	164	164	164	164	164	164	164	164	164	164	164	164	164	164	164	164	164	164	164	164	164	164	164	164	164	164	164	164	164	163	162	162	164
C_1.6_post	163	163	163	163	163	163	163	163	163	163	163	163	163	163	163	163	163	163	163	163	163	163	163	163	163	163	163	163	163	163	163	163	163	163	163	163	163	163	163	163	163	163	163	163	163	163	162	162	163
C_1.0_post	162	162	162	162	162	162	162	162	162	162	162	162	162	162	162	162	162	162	162	162	162	162	162	162	162	162	162	162	162	162	162	162	162	162	162	162	162	162	162	162	162	162	162	162	162	162	162	162	162
C_0.7_post	162	162	162	162	162	162	162	162	162	162	162	162	162	162	162	162	162	162	162	162	162	162	162	162	162	162	162	162	162	162	162	162	162	162	162	162	162	162	162	162	162	162	162	162	162	162	162	162	162
G_6.3_post	164	164	164	164	164	164	164	164	164	164	164	164	164	164	164	164	164	164	164	164	164	164	164	164	164	164	164	164	164	164	164	164	164	164	164	164	164	164	164	164	164	164	164	164	164	163	162	162	164
G_4.0_post	164	164	164	164	164	164	164	164	164	164	164	164	164	164	164	164	164	164	164	164	164	164	164	164	164	164	164	164	164	164	164	164	164	164	164	164	164	164	164	164	164	164	164	164	164	163	162	162	164
G_2.5_post	163	163	163	163	163	163	163	163	163	163	163	163	163	163	163	163	163	163	163	163	163	163	163	163	163	163	163	163	163	163	163	163	163	163	163	163	163	163	163	163	163	163	163	163	163	163	162	162	163
G_1.6_post	162	162	162	162	162	162	162	162	162	162	162	162	162	162	162	162	162	162	162	162	162	162	162	162	162	162	162	162	162	162	162	162	162	162	162	162	162	162	162	162	162	162	162	162	162	162	162	162	162
G_1.0_post	162	162	162	162	162	162	162	162	162	162	162	162	162	162	162	162	162	162	162	162	162	162	162	162	162	162	162	162	162	162	162	162	162	162	162	162	162	162	162	162	162	162	162	162	162	162	162	162	162
G_0.7_post	162	162	162	162	162	162	162	162	162	162	162	162	162	162	162	162	162	162	162	162	162	162	162	162	162	162	162	162	162	162	162	162	162	162	162	162	162	162	162	162	162	162	162	162	162	162	162	162	162
General_Health_post	112	112	112	112	112	112	112	112	112	112	112	112	112	112	112	112	112	112	112	112	112	112	112	112	112	112	112	112	112	112	112	112	112	112	112	112	112	112	112	112	112	112	112	112	112	111	110	110	112
General_Vision_post	112	112	112	112	112	112	112	112	112	112	112	112	112	112	112	112	112	112	112	112	112	112	112	112	112	112	112	112	112	112	112	112	112	112	112	112	112	112	112	112	112	112	112	112	112	111	110	110	112
Peripheral_Vision_post	110	110	110	110	110	110	110	110	110	110	110	110	110	110	110	110	110	110	110	110	110	110	110	110	110	110	110	110	110	110	110	110	110	110	110	110	110	110	110	110	110	110	110	110	110	109	108	108	110
Ocular_Pain_post	112	112	112	112	112	112	112	112	112	112	112	112	112	112	112	112	112	112	112	112	112	112	112	112	112	112	112	112	112	112	112	112	112	112	112	112	112	112	112	112	112	112	112	112	112	111	110	110	112
Color_Vision_post	112	112	112	112	112	112	112	112	112	112	112	112	112	112	112	112	112	112	112	112	112	112	112	112	112	112	112	112	112	112	112	112	112	112	112	112	112	112	112	112	112	112	112	112	112	111	110	110	112
Role_Limitation_post	112	112	112	112	112	112	112	112	112	112	112	112	112	112	112	112	112	112	112	112	112	112	112	112	112	112	112	112	112	112	112	112	112	112	112	112	112	112	112	112	112	112	112	112	112	111	110	110	112
Mental_Health_post	112	112	112	112	112	112	112	112	112	112	112	112	112	112	112	112	112	112	112	112	112	112	112	112	112	112	112	112	112	112	112	112	112	112	112	112	112	112	112	112	112	112	112	112	112	111	110	110	112
Social_Function_post	112	112	112	112	112	112	112	112	112	112	112	112	112	112	112	112	112	112	112	112	112	112	112	112	112	112	112	112	112	112	112	112	112	112	112	112	112	112	112	112	112	112	112	112	112	111	110	110	112
Dependence_post	112	112	112	112	112	112	112	112	112	112	112	112	112	112	112	112	112	112	112	112	112	112	112	112	112	112	112	112	112	112	112	112	112	112	112	112	112	112	112	112	112	112	112	112	112	111	110	110	112
Near_Vision_post	112	112	112	112	112	112	112	112	112	112	112	112	112	112	112	112	112	112	112	112	112	112	112	112	112	112	112	112	112	112	112	112	112	112	112	112	112	112	112	112	112	112	112	112	112	111	110	110	112
Driving_General_post	86	86	86	86	86	86	86	86	86	86	86	86	86	86	86	86	86	86	86	86	86	86	86	86	86	86	86	86	86	86	86	86	86	86	86	86	86	86	86	86	86	86	86	86	86	85	84	84	86
Distance_Vision_post	112	112	112	112	112	112	112	112	112	112	112	112	112	112	112	112	112	112	112	112	112	112	112	112	112	112	112	112	112	112	112	112	112	112	112	112	112	112	112	112	112	112	112	112	112	111	110	110	112
25-item_post	112	112	112	112	112	112	112	112	112	112	112	112	112	112	112	112	112	112	112	112	112	112	112	112	112	112	112	112	112	112	112	112	112	112	112	112	112	112	112	112	112	112	112	112	112	111	110	110	112
Driving_Daytime_post	84	84	84	84	84	84	84	84	84	84	84	84	84	84	84	84	84	84	84	84	84	84	84	84	84	84	84	84	84	84	84	84	84	84	84	84	84	84	84	84	84	84	84	84	84	83	82	82	84
Driving_Nighttime_post	82	82	82	82	82	82	82	82	82	82	82	82	82	82	82	82	82	82	82	82	82	82	82	82	82	82	82	82	82	82	82	82	82	82	82	82	82	82	82	82	82	82	82	82	82	82	82	82	82
Driving_Adverse_Conditions_post	76	76	76	76	76	76	76	76	76	76	76	76	76	76	76	76	76	76	76	76	76	76	76	76	76	76	76	76	76	76	76	76	76	76	76	76	76	76	76	76	76	76	76	76	76	76	76	76	76
Spectacle Dependence_Distance_post	112	112	112	112	112	112	112	112	112	112	112	112	112	112	112	112	112	112	112	112	112	112	112	112	112	112	112	112	112	112	112	112	112	112	112	112	112	112	112	112	112	112	112	112	112	111	110	110	112
Spectacle Dependence_Intermediate_post	112	112	112	112	112	112	112	112	112	112	112	112	112	112	112	112	112	112	112	112	112	112	112	112	112	112	112	112	112	112	112	112	112	112	112	112	112	112	112	112	112	112	112	112	112	111	110	110	112
Spectacle Dependence_Near_post	112	112	112	112	112	112	112	112	112	112	112	112	112	112	112	112	112	112	112	112	112	112	112	112	112	112	112	112	112	112	112	112	112	112	112	112	112	112	112	112	112	112	112	112	112	111	110	110	112
[truncated: 24 more columns]
